# Supplementary material for: Profiling the Site of Protein CoAlation and Coenzyme A Stabilization Interactions
Source: Antioxidants (Basel). 2022 Jul 14;11(7):1362. doi: 10.3390/antiox11071362 (PMC9312308; doi:10.3390/antiox11071362)
Supplement: Supplementary file 1 [file antioxidants-11-01362-s001.zip]

Archive with 7 entries (7 files):
- FigureS1-300.tiff
- FigureS2-300.tiff
- FigureS3-300.tiff
- FigureS4.tif
- Table S1.xlsx
- Table S2.xlsx
- Table S3.xlsx
