# Supplementary material for: Profiling the Site of Protein CoAlation and Coenzyme A Stabilization Interactions
Source: Antioxidants (Basel). 2022 Jul 14;11(7):1362. doi: 10.3390/antiox11071362 (PMC9312308; doi:10.3390/antiox11071362)
Supplement: Supplementary file 1 [file antioxidants-11-01362-s001.zip › Table S1.xlsx]

## Sheet: Mammalian CoAlated protein
Entry ID	Organism/Cell Type	Stress Agent	Accession ID	Gene Name	Protein Name	Protein Length (aa)	MW (kDa)	CoAlated peptides
P13437	Rat; heart	H2O2	THIM_RAT	ACAA2	3-ketoacyl-CoA thiolase, mitochondrial	397	41.8	VVGYFVSGC*DPAIMGIGPVPA
P13437	Rat; heart	H2O2	THIM_RAT	ACAA2	3-ketoacyl-CoA thiolase, mitochondrial	397	41.8	EDC*DRYALQSQQR
P45953	Rat; heart	H2O2	ACADV_RAT	ACADVL	Very long-chain specific acyl-CoA dehydrogenase, mitochondrial	655	70.8	SSAVPSPC*GK
P17764	Rat; heart	H2O2	THIL_RAT	ACAT1	Acetyl-CoA acetyltransferase, mitochondrial	424	44.7	IHMGNC*AENTAK
Q9ER34	Rat; heart	H2O2	ACON_RAT	ACO2	Aconitate hydratase, mitochondrial	780	85.4	DVGGIVLANAC*GPCIGQWDR
Q5U2X8	Rat; heart	H2O2	Q5U2X8_RAT	ACOT9	Acyl-CoA thioesterase 9	439	50.4	IC*KPLHIQEVR
Q5BJQ0	Rat; heart	H2O2	COQ8A_RAT	ADCK3	Atypical kinase ADCK3, mitochondrial	649	72.2	AMFEEAYSNYC*R
Q5BJQ0	Rat; heart	H2O2	COQ8A_RAT	ADCK3	Atypical kinase ADCK3, mitochondrial	649	72.2	IVSTLC*K
P29411	Rat; heart	H2O2	KAD3_RAT	AK3	GTP:AMP phosphotransferase AK3, mitochondrial	227	25.5	NLTQC*SWLLDGFPR
Q02253	Rat; heart	H2O2	MMSA_RAT	ALDH6A1	Methylmalonate-semialdehyde dehydrogenase, mitochondrial	535	57.7	C*MALSTAVLVGEAK
Q02253	Rat; heart	H2O2	MMSA_RAT	ALDH6A1	Methylmalonate-semialdehyde dehydrogenase, mitochondrial	535	57.7	VC*NLIDSGAK
P29147	Rat; heart	H2O2	BDH_RAT	BDH1	D-beta-hydroxybutyrate dehydrogenase, mitochondrial	343	38.2	METYC*NSGSTDTSSVINAVTH
P07335	Rat; heart	H2O2	KCRB_RAT	CKB	Creatine kinase B-type	381	42.7	FC*TGLTQIETLFK
P00564	Rat; heart	H2O2	KCRM_RAT	CKM	Creatine kinase M-type	381	43	WNEHLGYVLTC*PSNLGTGLR
P00564	Rat; heart	H2O2	KCRM_RAT	CKM	Creatine kinase M-type	381	43	FC*VGLQK
P09605	Rat; heart	H2O2	KCRS_RAT	CKMT2	Creatine kinase S-type, mitochondrial	419	47.4	DHFLFDKPVSPLLTC*AGMAR
P09605	Rat; heart	H2O2	KCRS_RAT	CKMT2	Creatine kinase S-type, mitochondrial	419	47.4	GLSLPPAC*SR
P84850	Rat; heart	H2O2	D2HDH_RAT	D2HGDH	D-2-hydroxyglutarate dehydrogenase, mitochondrial	535	58.8	LPFSTVSEEDLAAFEC*IIPGR
P14604	Rat; heart	H2O2	ECHM_RAT	ECHS1	Enoyl-CoA hydratase, mitochondrial	290	31.5	TFQDC*YSGK
B2RYW9	Rat; heart	H2O2	FAHD2_RAT	FAHD2	Fumarylacetoacetate hydrolase domain-containing protein 2	313	34.6	VICVGLNYADHC*QEQNVR
P04797	Rat; heart	H2O2	G3P_RAT	GAPDH	Glyceraldehyde-3-phosphate dehydrogenase	333	27.9	AAFSC*DK
Q5RK08	Rat; heart	H2O2	Q5RK08_RAT	GBAS	Protein NipSnap homolog 2	281	33.7	LQFHNVKPEC*LDAYNK
Q5RK08	Rat; heart	H2O2	Q5RK08_RAT	GBAS	Protein NipSnap homolog 2	281	33.7	IC*QEVLPK
P24473	Rat; heart	H2O2	GSTK1_RAT	GSTK1	Glutathione S-transferase kappa 1	226	25.5	ETTGAAC*K
P57113	Rat; heart	H2O2	MAAI_RAT	GSTZ1	Maleylacetoacetate isomerise	216	32.9	ALLALEAFQVSHPC*R
Q64428	Rat; heart	H2O2	ECHA_RAT	HADHA	Trifunctional enzyme subunit alpha, mitochondrial;Long chain 3-hydroxyacyl-CoA dehydrogenase	763	82.7	ALMGLYNGQVLC*K
Q60587	Rat; heart	H2O2	ECHB_RAT	HADHB	Trifunctional enzyme subunit beta, mitochondrial; 3-ketoacyl-CoA thiolase	475	51.4	DGGQYALVAAC*AAGGQGH
Q60587	Rat; heart	H2O2	ECHB_RAT	HADHB	Trifunctional enzyme subunit beta, mitochondrial; 3-ketoacyl-CoA thiolase	475	51.4	FNIWGGSLSLGHPFGATGC*R
P29266	Rat; heart	H2O2	3HIDH_RAT	HIBADH	3-hydroxyisobutyrate dehydrogenase, mitochondrial	335	35.3	HGYPLILYDVFPDVC*K
P97519	Rat; heart	H2O2	HMGCL_RAT	HMGCL	Hydroxymethylglutaryl-CoA lyase, mitochondrial	325	34.2	NVNC*SIEESFQR
P56574	Rat; heart	H2O2	IDHP_RAT	IDH2	Isocitrate dehydrogenase [NADP], mitochondria	452	51	C*ATITPDEAR
P56574	Rat; heart	H2O2	IDHP_RAT	IDH2	Isocitrate dehydrogenase [NADP], mitochondria	452	51	SSGGFVWAC*K
P56574	Rat; heart	H2O2	IDHP_RAT	IDH2	Isocitrate dehydrogenase [NADP], mitochondria	452	51	VC*VQTVESGAMTK
Q58FK9	Rat; heart	H2O2	KAT3_RAT	KAT3	Kynurenine-oxoglutarate transaminase 3	454	50	ALSC*LYGK
Q32PX9	Rat; heart	H2O2	AFG1L_RAT	LACE1	Lactation elevated protein 1	480	54.5	VVQC*LQK
D3ZD09	Rat; heart	H2O2	D3ZD09_RAT	LOC681754	Cytochrome c oxidase subunit 6B1	86	10.1	NC*WQNYLDFHR
Q5SGE0	Rat; heart	H2O2	LPPRC_RAT	LRPPRC	Leucine-rich PPR motif-containing protein, mitochondrial	1392	156.7	VFESTC*R
Q8K4G6	Rat; heart	H2O2	MACD1_RAT	MACROD1	O-acetyl-ADP-ribose deacetylase MACROD1	258	27.1	SLLGGGGVDGC*IHR
Q8K4G6	Rat; heart	H2O2	MACD1_RAT	MACROD1	O-acetyl-ADP-ribose deacetylase MACROD1	258	27.1	AAGSLLTDEC*R
Q8K4G6	Rat; heart	H2O2	MACD1_RAT	MACROD1	O-acetyl-ADP-ribose deacetylase MACROD1	258	27.1	TLQNC*ETGK
Q9QZ76	Rat; heart	H2O2	MYG_RAT	MB	Myoglobin	154	17.2	HGC*TVLTALGTILK
Q920F5	Rat; heart	H2O2	DCMC_RAT	MLYCD	Malonyl-CoA decarboxylase, mitochondrial	492	50.7	EC*PPSETEEK
Q920F5	Rat; heart	H2O2	DCMC_RAT	MLYCD	Malonyl-CoA decarboxylase, mitochondrial	492	50.7	VTWHSPC*EVLQK
Q920F5	Rat; heart	H2O2	DCMC_RAT	MLYCD	Malonyl-CoA decarboxylase, mitochondrial	492	50.7	ISEC*EAVHPVK
P56741	Rat; heart	H2O2	MYPC_RAT	MYBPC3	Myosin-binding protein C, cardiac-type	1274	140.8	TPADEADYSFVPEGFAC*NLSAK
P02563	Rat; heart	H2O2	MYH6_RAT	MYH6	Myosin-6	1938	223.5	TEC*FVPDDKEEYVK
P17209; P16409	Rat; heart	H2O2	MYL4_RAT; MYL3_RAT	MYL4	Myosin light chain 4; Myosin light chain 3	193; 200	21.3; 22.2	ITYGQC*GDVLR
Q63362	Rat; heart	H2O2	NDUA5_RAT	NDUFA5	NADH dehydrogenase [ubiquinone] 1 alpha subcomplex subunit 5	116	13.4	TTGLVGLAVC*DTPHER
Q5BJZ3	Rat; heart	H2O2	Q5BJZ3_RAT	NNT	Nicotinamide nucleotide transhydrogenase	1086	113.9	LFAQQC*K
P14882	Rat; heart	H2O2	PCCA_RAT	PCCA	Propionyl-CoA carboxylase alpha chain, mitochondrial	737	69.1	MADEAVC*VGPAPTSK
F1LVY9	Rat; heart	H2O2	F1LVY9_RAT	PDF	Peptide deformylase	231	25.9	LVTFPEGCESVAGFLAC*VPR
A0A0G2JZH8	Rat; heart	H2O2	A0A0G2JZH8_RAT	PDHX	Pdhx protein	502	58.8	KPPAPPQPSPQTQTPC*PAR
Q64536	Rat; heart	H2O2	PDK2_RAT	PDK2	Pyruvate dehydrogenase kinase isozyme 2, mitochondrial	407	46.1	HYQTIQEAGDWC*VPSTEPK
O54937	Rat; heart	H2O2	PDK4_RAT	PDK4	Pyruvate dehydrogenase kinase isozyme 4, mitochondrial	412	46.6	IDPNCDVVAVVEDAFEC*AK
Q03346	Rat; heart	H2O2	MPPB_RAT	PMPCB	Mitochondrial-processing peptidase subunit beta	489	54.3	FHFGDSLC*AHK
D4A520	Rat; heart	H2O2	D4A520_RAT	PPTC7	Protein Pptc7	307	32.8	FVPSNPVGILTTSYC*ELLQNK
P97521	Rat; heart	H2O2	MCAT_RAT	SLC25A20	Mitochondrial carnitine/acylcarnitine carrier protein	301	33.1	YSGTLDC*AK
Q05962	Rat; heart	H2O2	ADT1_RAT	SLC25A4	ADP/ATP translocase 1	298	32.9	EFNGLGDC*LTK
B2RZ24	Rat; heart	H2O2	B2RZ24_RAT	SUCLA2	Succinyl-CoA ligase subunit beta	438	50.3	C*DIIAQGIVMAVK
P13086	Rat; heart	H2O2	SUCA_RAT	SUCLG1	Succinyl-CoA ligase [ADP/GDP-forming] subunit alpha, mitochondrial	346	36.1	LIGPNC*PGIINPGECK
A0A0H2UHE1	Rat; heart	H2O2	A0A0H2UHE1_RAT	SUCLG1	Succinyl-CoA ligase [ADP/GDP-forming] subunit alpha, mitochondrial	360	36.1	QSAGVIVSMSPAQLGTC*MYK
Q642A4	Rat; heart	H2O2	CH082_RAT	UPF0598 PROTEIN	UPF0598 protein C8orf82 homolog	218	24.4	YEASFPFLSLC*GR
A0A0G2K3W1	Rat; heart	H2O2	A0A0G2K3W1_RAT	VWA8	Protein Vwa8	481	46.2	AVNQPC*APDR
Q5I0L3	Rat; heart	H2O2	SYYM_RAT	YARS2	Tyrosine-tRNA ligase, mitochondrial	471	52.6	EALSAEC*VR
P21775; P07871	Rat; liver	Starvation	THIKA_RAT; THIKB_RAT	ACAA1A;ACAA1B	3-ketoacyl-CoA thiolase A, peroxisomal;3-ketoacyl-CoA thiolase B, peroxisomal	434; 424	43.8	QC*SSGLQAVANIAGGIR
P15650	Rat; liver	Starvation	ACADL_RAT	ACADL	Long-chain specific acyl-CoA dehydrogenase, mitochondrial	430	47.9	AFVDSC*LQLHETK
P15650	Rat; liver	Starvation	ACADL_RAT	ACADL	Long-chain specific acyl-CoA dehydrogenase, mitochondrial	430	47.9	TNIC*VTR
P70584	Rat; liver	Starvation	ACDSB_RAT	ACADSB	Short/branched chain specific acyl-CoA dehydrogenase, mitochondrial	432	47.8	C*IEWMGGVGYTK
P70584	Rat; liver	Starvation	ACDSB_RAT	ACADSB	Short/branched chain specific acyl-CoA dehydrogenase, mitochondrial	432	47.8	ASSTC*QLTFENVK
P17764	Rat; liver	Starvation	THIL_RAT	ACAT1	Acetyl-CoA acetyltransferase, mitochondrial	424	44.7	QGEFGLASIC*NGGGGASAVLIEK
F1M1W1	Rat; liver	Starvation	F1M1W1_RAT	ACSM1	Acyl-coenzyme A synthetase ACSM1, mitochondrial	577	65	AANVFEQTC*GLQHGDR
F1M1W2	Rat; liver	Starvation	F1M1W1_RAT	ACSM1	Acyl-coenzyme A synthetase ACSM1, mitochondrial	577	65	SASPDHTC*VK
P02770	Rat; liver	Starvation	ALBU_RAT	ALB	Serum albumin	608	68.7	RPC*FSALTVDETYVPK
P0C2X9; Q9Z0R7	Rat; liver	Starvation	AL4A1_RAT; TS1R2_RAT	ALDH4A1;TAS1R2	Delta-1-pyrroline-5-carboxylate dehydrogenase, mitochondrial	563; 843	63	LAGEC*GGK
P51650	Rat; liver	Starvation	SSDH_RAT	ALDH5A1	Succinate-semialdehyde dehydrogenase, mitochondrial	523	56.1	NAGQTC*VCSNR
Q64057	Rat; liver	Starvation	AL7A1_RAT	ALDH7A1	Alpha-aminoadipic semialdehyde dehydrogenase	539	58.7	GEVITTYC*PANNEPIAR
Q9JLJ3	Rat; liver	Starvation	AL9A1_RAT	ALDH9A1	4-trimethylaminobutyraldehyde dehydrogenase	494	53.7	EQGATVLC*GGEPYAPEDPKLK
Q5XI85	Rat; liver	Starvation	Q5XI85_RAT	AMT	Aminomethyltransferase	403	43.9	VGLIC*EGAPMR
Q7TP48	Rat; liver	Starvation	APMAP_RAT	APMAP	Adipocyte plasma membrane-associated protein	376	42.1	FGSGPC*K
P04762	Rat; liver	Starvation	CATA_RAT	CAT	Catalase	527	59.7	LC*ENIANHLK
Q6UPE0	Rat; liver	Starvation	CHDH_RAT	CHDH	Choline dehydrogenase, mitochondrial	599	66.4	GC*PALGDENVPVYKPQTLD
Q5U2U0	Rat; liver	Starvation	CLPX_RAT	CLPX	ATP-dependent Clp protease ATP-binding subunit clpX-like, mitochondrial	633	69	C*GDLC*THVETFVSSTR
P05179	Rat; liver	Starvation	CP2C7_RAT	CYP2C7	Cytochrome P450 2C7	490	56.2	AC*VGEGLAR
Q6P6R2	Rat; liver	Starvation	DLDH_RAT	DLD	Dihydrolipoyl dehydrogenase, mitochondrial	509	54	NETLGGTCLNVGC*IPSK
Q6P6R2	Rat; liver	Starvation	DLDH_RAT	DLD	Dihydrolipoyl dehydrogenase, mitochondrial	509	54	VC*HAHPTLSEAFR
P10860	Rat; liver	Starvation	DHE3_RAT	GLUD2	Glutamate dehydrogenase 1, mitochondrial	558	61.4	IIKPC*NHVLSLSFPIR
P00507	Rat; liver	Starvation	AATM_RAT	GOT2	Aspartate aminotransferase, mitochondrial	430	47.3	VGAFTVVC*K
Q5XIE6	Rat; liver	Starvation	HIBCH_RAT	HIBCH	3-hydroxyisobutyryl-CoA hydrolase, mitochondrial	385	43	GC*AGVITLNRPK
P22791	Rat; liver	Starvation	HMCS2_RAT	HMGCS2	Hydroxymethylglutaryl-CoA synthase, mitochondrial	508	56.9	LSIQC*YLR
Q68FS4	Rat; liver	Starvation	AMPL_RAT	LAP3	Cytosol aminopeptidase	519	56.2	SAGAC*TAAAFLR
Q2V057	Rat; liver	Starvation	HYPDH_RAT	PRODH2	Probable proline dehydrogenase 2	456	51.1	NLQLSC*LSTEQNQHLQASLSR
F1LM47	Rat; liver	Starvation	F1LM47_RAT	SUCLA2	Succinyl-CoA ligase [ADP-forming] subunit beta, mitochondrial	465	50.3	IC*NQVLVCER
B1H270	Rat; liver	Starvation	B1H270_RAT	SUCLG2	Succinyl-CoA ligase [GDP-forming] subunit beta, mitochondrial	434	46.8	AC*QELELK
P24329	Rat; liver	Starvation	THTR_RAT	TST	Thiosulfate sulfurtransferase	297	33.4	VDLSQPLIATC*R
Q9Y3D2	Hek293 Pank1b	Unstressed/control	MSRB2_HUMAN	MSRB2	Methionine-R-sulfoxide reductase B2, mitochondrial	182	19.536	FC*INSVALK
O75127	Hek293 Pank1b	Unstressed/control	PTCD1_HUMAN	PTCD1	Pentatricopeptide repeat-containing protein 1, mitochondrial	700	78.856	EADDGC*ALGGR
Q5T011	Hek293 Pank1b	Unstressed/control	SZT2_HUMAN	SZT2	Protein SZT2	3432	378.029	LLETSC*SDR
Q9UG63	Hek293 Pank1b	Diamide	ABCF2_HUMAN	ABCF2	ATP-binding cassette sub-family F member 2	623	26.9	LAHEDAEC*EK
Q92688	Hek293 Pank1b	Diamide	AN32B_HUMAN	ANP32B	Acidic leucine-rich nuclear phosphoprotein 32 family member B	251	22.3	ELVLDNC*K
Q14155	Hek293 Pank1b	Diamide	ARHG7_HUMAN	ARHGEF7	Rho guanine nucleotide exchange factor 7	803	61.6	VIEAYC*TSAK
Q8N3C0	Hek293 Pank1b	Diamide	ASCC3_HUMAN	ASCC3	Activating signal cointegrator 1 complex subunit 3	2202	251.4	C*LPIESNPHSFDSPHTK
O95671	Hek293 Pank1b	Diamide	ASML_HUMAN	ASMTL	N-acetylserotonin O-methyltransferase-like protein	621	67.2	VLC*PVIGK
P19447	Hek293 Pank1b	Diamide	ERCC3_HUMAN	ERCC3	TFIIH basal transcription factor complex helicase XPB subunit	782	82	SGVIVLPC*GAGK
Q7Z4Q2	Hek293 Pank1b	Diamide	HEAT3_HUMAN	HEATR3	HEAT repeat-containing protein 3	680	65.8	GNYSTDQLC*VLDNVK
P53990	Hek293 Pank1b	Diamide	IST1_HUMAN	IST1	IST1 homolog	364	19	IVADQLC*AK
Q6UB35	Hek293 Pank1b	Diamide	C1TM_HUMAN	MTHFD1L	Monofunctional C1-tetrahydrofolate synthase, mitochondrial	978	12.4	GDAHEC*FVSPVAK
P30154	Hek293 Pank1b	Diamide	2AAB_HUMAN	PPP2R1B	Serine/threonine-protein phosphatase 2A 65 kDa regulatory subunit A	601	24.6	DC*EAEVR
Q9P2R7	Hek293 Pank1b	Diamide	SUCB1_HUMAN	SUCLA2	Succinyl-CoA ligase [ADP-forming] subunit beta, mitochondrial	463	50	C*DVIAQGIVMAVK
Q9P2R7	Hek293 Pank1b	Diamide	SUCB1_HUMAN	SUCLA2	Succinyl-CoA ligase [ADP-forming] subunit beta, mitochondrial	463	50	ILAC*DDLDEAAR
P49588	Hek293 Pank1b	Diamide	SYAC_HUMAN	AARS	Alanine--tRNA ligase, cytoplasmic	968	30.1	C*LSVMEAK
Q9NRN7	Hek293 Pank1b	Diamide	ADPPT_HUMAN	AASDHPPT	L-aminoadipate-semialdehyde dehydrogenase-phosphopantetheinyl transferase	309	15.6	WAFSC*GTWLPSR
Q9UDR5	Hek293 Pank1b	Diamide	AASS_HUMAN	AASS	Alpha-aminoadipic semialdehyde synthase	926	102.1	FSPAGVEGC*PALPHK
Q9UDR5	Hek293 Pank1b	Diamide	AASS_HUMAN	AASS	Alpha-aminoadipic semialdehyde synthase	926	102.1	YNINPVSMDIC*KQEEK
P09110	Hek293 Pank1b	Diamide	THIK_HUMAN	ACAA1	3-ketoacyl-CoA thiolase, peroxisomal	424	13.5	GC*FQAEIVPVTTTVHDDKGTK
P42765	Hek293 Pank1b	Diamide	THIM_HUMAN	ACAA2	3-ketoacyl-CoA thiolase	397	41.9	IVGYFVSGC*DPSIMGIGPVPAISGALK
Q9H845	Hek293 Pank1b	Diamide	ACAD9_HUMAN	ACAD9	Acyl-CoA dehydrogenase family member 9	621	68.8	FEENTYC*FGR
P53396	Hek293 Pank1b	Diamide	ACLY_HUMAN	ACLY	ATP-citrate synthase	1101	119.8	VDATADYIC*K
P53396	Hek293 Pank1b	Diamide	ACLY_HUMAN	ACLY	ATP-citrate synthase	1101	119.8	KPASFMTSIC*DER
P53396	Hek293 Pank1b	Diamide	ACLY_HUMAN	ACLY	ATP-citrate synthase	1101	119.8	FIC*TTSAIQNR
P49753	Hek293 Pank1b	Diamide	ACOT2_HUMAN	ACOT2	Acyl-coenzyme A thioesterase 2;Acyl-coenzyme A thioesterase 1	483	46.2	SEFYANEAC*KR
Q15067	Hek293 Pank1b	Diamide	ACOX1_HUMAN	ACOX1	Peroxisomal acyl-coenzyme A oxidase 1	660	70.1	C*YGLHAFIVPIR
Q9NUB1	Hek293 Pank1b	Diamide	ACS2L_HUMAN	ACSS1	Acetyl-coenzyme A synthetase 2-like	689	74.8	TLGSVGEPINC*EAWEWLHR
Q9GZN1	Hek293 Pank1b	Diamide	ARP6_HUMAN	ACTR6	Actin-related protein 6	396	10.2	IGYSHENVSVIPNC*QFR
P55265	Hek293 Pank1b	Diamide	DSRAD_HUMAN	ADAR	Double-stranded RNA-specific adenosine deaminase	1226	136.1	NFYLC*PV
Q8NI60	Hek293 Pank1b	Diamide	COQ8A_HUMAN	ADCK3	Atypical kinase	647	71.9	AMFEEAYSNYC*K
P30566	Hek293 Pank1b	Diamide	PUR8_HUMAN	ADSL	Adenylosuccinate lyase	484	48.3	YASPEMC*FVFSDR
Q9Y4W6	Hek293 Pank1b	Diamide	AFG32_HUMAN	AFG3L2	AFG3-like protein 2	797	23.5	FKDVAGC*EEAK
O00116	Hek293 Pank1b	Diamide	ADAS_HUMAN	AGPS	Alkyldihydroxyacetonephosphate synthase, peroxisomal	658	72.9	IVNLAC*K
P23526	Hek293 Pank1b	Diamide	SAHH_HUMAN	AHCY	Adenosylhomocysteinase	432	44.6	QAQYLGMSC*DGPFKPDHYRY
O95433	Hek293 Pank1b	Diamide	AHSA1_HUMAN	AHSA1	Activator of 90 kDa heat shock protein ATPase homolog 1	338	12.9	NGETELC*MEGR
O00170	Hek293 Pank1b	Diamide	AIP_HUMAN	AIP	AH receptor-interacting protein	330	23	YYDAIAC*LK
P54819	Hek293 Pank1b	Diamide	KAD2_HUMAN	AK2	Adenylate kinase 2, mitochondrial	239	14.3	NLETPLC*K
P54886	Hek293 Pank1b	Diamide	P5CS_HUMAN	ALDH18A1	Delta-1-pyrroline-5-carboxylate synthase;Glutamate 5-kinase	795	87.3	EEVEDLC*R
P54886	Hek293 Pank1b	Diamide	P5CS_HUMAN	ALDH18A1	Delta-1-pyrroline-5-carboxylate synthase;Glutamate 5-kinase	795	87.3	GDEC*GLALGR
P51649	Hek293 Pank1b	Diamide	SSDH_HUMAN	ALDH5A1	Succinate-semialdehyde dehydrogenase	535	57.2	AAYEAFC*R
P51649	Hek293 Pank1b	Diamide	SSDH_HUMAN	ALDH5A1	Succinate-semialdehyde dehydrogenase, mitochondrial	535	48.3	EVGEAIC*TDPLVSK
Q9UJX3	Hek293 Pank1b	Diamide	APC7_HUMAN	ANAPC7	Anaphase-promoting complex subunit 7	599	13.8	EGRLEDVENLGC*R
Q5T9A4	Hek293 Pank1b	Diamide	ATD3B_HUMAN	ATAD3B	ATPase family AAA domain-containing protein 3B	648	72.5	LHFDNC*VLKPATEGK
P36542	Hek293 Pank1b	Diamide	ATPG_HUMAN	ATP5C1	ATP synthase subunit gamma	298	32.9	GLC*GAIHSSIAK
P56381	Hek293 Pank1b	Diamide	ATP5E_HUMAN	ATP5E	ATP synthase subunit epsilon-like protein	51	5.8	YSQIC*AK
O75947	Hek293 Pank1b	Diamide	ATP5H_HUMAN	ATP5H	ATP synthase subunit d, mitochondrial	161	15.8	SC*AEWVSLSK
P38606	Hek293 Pank1b	Diamide	VATA_HUMAN	ATP6V1A	V-type proton ATPase catalytic subunit A	617	64.7	C*LGNPER
P38606	Hek293 Pank1b	Diamide	VATA_HUMAN	ATP6V1A	V-type proton ATPase catalytic subunit A	617	64.7	WDFTPC*K
P21283	Hek293 Pank1b	Diamide	VATC1_HUMAN	ATP6V1C1	V-type proton ATPase subunit C 1	382	43.9	TC*QQTWEK
Q8NER5	Hek293 Pank1b	Diamide	ACV1C_HUMAN	BACVR1C	Activin receptor type-1C	54.9	37.5	KVVC*DQK
Q13867	Hek293 Pank1b	Diamide	BLMH_HUMAN	BLMH	Bleomycin hydrolase	455	37.2	C*WIFSCLNVMR
P07738	Hek293 Pank1b	Diamide	PMGE_HUMAN	BPGM	Phosphoglycerate mutase; Bisphosphoglycerate mutase	259	9.2	FC*SWVDQK
Q9H3H3	Hek293 Pank1b	Diamide	CK068_HUMAN	C11ORF68	UPF0696 protein C11orf68	292	27.3	WHLC*PTLYESR
Q9Y224	Hek293 Pank1b	Diamide	RTRAF_HUMAN	C14ORF166	UPF0568 protein C14orf166	244	22.7	LTALDYHNPAGFNC*K
Q9Y224	Hek293 Pank1b	Diamide	RTRAF_HUMAN	C14ORF166	UPF0568 protein C14orf166	244	22.7	DVNC*PFK
Q07021	Hek293 Pank1b	Diamide	C1QBP_HUMAN	C1QBP	Complement component 1 Q subcomponent-binding protein	282	31.3	ALVLDC*HYPEDEVGQEDEAESDIFSIR
Q6P1X6	Hek293 Pank1b	Diamide	CH082_HUMAN	C8ORF82	UPF0598 protein C8orf82	216	23.8	YEAAFPFLSPC*GR
P47756	Hek293 Pank1b	Diamide	CAPZB_HUMAN	CAPZB	F-actin-capping protein subunit beta	277	23.1	GC*WDSIHVVEVQEK
P47756	Hek293 Pank1b	Diamide	CAPZB_HUMAN	CAPZB	F-actin-capping protein subunit beta	277	23.1	DETVSDC*SPHIANIGR
P04040	Hek293 Pank1b	Diamide	CATA_HUMAN	CAT	Catalase	527	59.8	LGPNYLHIPVNC*PYR
P35520	Hek293 Pank1b	Diamide	CBS_HUMAN	CBS	Cystathionine beta-synthase	551	60.6	C*TWQLGR
Q13185	Hek293 Pank1b	Diamide	CBX3_HUMAN	CBX3	Chromobox protein homolog 3	183	20.8	LTWHSC*PEDEAQ
Q96ES7	Hek293 Pank1b	Diamide	SGF29_HUMAN	CCDC101	SAGA-associated factor 29 homolog	293	10.2	YVVAC*KEPK
Q86WR0	Hek293 Pank1b	Diamide	CCD25_HUMAN	CCDC25	Coiled-coil domain-containing protein 25	208	16.5	ANSIQGC*K
P78371	Hek293 Pank1b	Diamide	TCPB_HUMAN	CCT2	T-complex protein 1 subunit beta	535	52.7	VPDHHPC*
P50991	Hek293 Pank1b	Diamide	TCPD_HUMAN	CCT4	T-complex protein 1 subunit delta	539	57.924	IGLIQFC*LSAPK
P48643	Hek293 Pank1b	Diamide	TCPE_HUMAN	CCT5	T-complex protein 1 subunit epsilon	541	53.8	MLVIEQC*K
P48643	Hek293 Pank1b	Diamide	TCPE_HUMAN	CCT5	T-complex protein 1 subunit epsilon	541	53.8	VVNSC*HR
P48643	Hek293 Pank1b	Diamide	TCPE_HUMAN	CCT5	T-complex protein 1 subunit epsilon	541	53.8	SLHDALC*VIR
P50990	Hek293 Pank1b	Diamide	TCPQ_HUMAN	CCT8	T-complex protein 1 subunit theta	548	51.6	IAVYSC*PFDGMITETK
P50990	Hek293 Pank1b	Diamide	TCPQ_HUMAN	CCT8	T-complex protein 1 subunit theta	548	51.6	AHEILPNLVC*CSAK
O75794	Hek293 Pank1b	Diamide	CD123_HUMAN	CDC123	Cell division cycle protein 123 homolog	336	17.3	C*IQDFFKK
O75419	Hek293 Pank1b	Diamide	CDC45_HUMAN	CDC45	Cell division control protein 45 homolog	566	60.2	SFVC*STK
P24941	Hek293 Pank1b	Diamide	CDK2_HUMAN	CDK2	Cyclin-dependent kinase 2	298	39.2	APEILLGC*K
P11802	Hek293 Pank1b	Diamide	CDK4_HUMAN	CDK4	Cyclin-dependent kinase 4	303	18.7	LMDVC*ATSR
Q9NXV6	Hek293 Pank1b	Diamide	CARF_HUMAN	CDKN2AIP	CDKN2A-interacting protein	580	61.1	SVYLGTGC*GK
P23528	Hek293 Pank1b	Diamide	COF1_HUMAN	CFL1	Cofilin-1	166	16.8	AVLFC*LSEDK
P23528	Hek293 Pank1b	Diamide	COF1_HUMAN	CFL1	Cofilin-1	166	16.8	HELQANC*YEEVKDR
Q9NX63	Hek293 Pank1b	Diamide	MIC19_HUMAN	CHCHD3	MICOS complex subunit MIC19	227	15.6	IC*SEEER
Q9HCK8	Hek293 Pank1b	Diamide	CHD8_HUMAN	CHD8	Chromodomain-helicase-DNA-binding protein 8	2581	101.6	FVFLLC*TR
O14757	Hek293 Pank1b	Diamide	CHK1_HUMAN	CHEK1	Serine/threonine-protein kinase Chk1	476	14.4	KEIC*INK
P12277	Hek293 Pank1b	Diamide	KCRB_HUMAN	CKB	Creatine kinase B-type	381	42.6	DYEFMWNPHLGYILTC*PSNLGTGLR
P53675	Hek293 Pank1b	Diamide	CLH2_HUMAN	CLTCL1	Clathrin heavy chain 1/2	1640	142.4	YIQAAC*K
P53621	Hek293 Pank1b	Diamide	COPA_HUMAN	COPA	Coatomer subunit alpha;Xenin;Proxenin	1224	138.3	AWEVDTC*R
Q99829	Hek293 Pank1b	Diamide	CPNE1_HUMAN	CPNE1	Copine-1	537	7.4	NC*SSPEFSK
O75131	Hek293 Pank1b	Diamide	CPNE3_HUMAN	CPNE3	Copine-3	537	9	NC*LNPQFSK
Q16630	Hek293 Pank1b	Diamide	CPSF6_HUMAN	CPSF6	Cleavage and polyadenylation specificity factor subunit 6	551	52.3	RELHGQNPVVTPC*NK
Q9UJA2	Hek293 Pank1b	Diamide	CRLS1_HUMAN	CRLS1	Cardiolipin synthase	301	32.5	YFNPC*YATAR
O75390	Hek293 Pank1b	Diamide	CISY_HUMAN	CS	Citrate synthase	466	51.7	LPC*VAAK
O75390	Hek293 Pank1b	Diamide	CISY_HUMAN	CS	Citrate synthase	466	51.7	GFSIPEC*QK
O75534	Hek293 Pank1b	Diamide	CSDE1_HUMAN	CSDE1	Cold shock domain-containing protein E1	798	85.7	QRPGQQVATC*VR
O75534	Hek293 Pank1b	Diamide	CSDE1_HUMAN	CSDE1	Cold shock domain-containing protein E1	798	85.7	ATVEC*VKDQFGFINYEVGDSKK
O75534	Hek293 Pank1b	Diamide	CSDE1_HUMAN	CSDE1	Cold shock domain-containing protein E1	798	85.7	CSAC*NVWR
P41240	Hek293 Pank1b	Diamide	CSK_HUMAN	CSK	Tyrosine-protein kinase CSK	450	50.7	SVLGGDC*LLK
P17812	Hek293 Pank1b	Diamide	PYRG1_HUMAN	CTPS1	CTP synthase 1	591	41.2	C*LEEQGLK
P14868	Hek293 Pank1b	Diamide	SYDC_HUMAN	DARS	Aspartate--tRNA ligase, cytoplasmic	501	45.8	IGSC*TQQDVELHVQK
P14868	Hek293 Pank1b	Diamide	SYDC_HUMAN	DARS	Aspartate--tRNA ligase, cytoplasmic	501	45.8	LEYC*EALAMLR
Q96EP5	Hek293 Pank1b	Diamide	DAZP1_HUMAN	DAZAP1	DAZ-associated protein 1	407	34	NIDPKPC*TPR
Q16531	Hek293 Pank1b	Diamide	DDB1_HUMAN	DDB1	DNA damage-binding protein 1	1140	12.1	YNAC*ILEYK
Q92499	Hek293 Pank1b	Diamide	DDX1_HUMAN	DDX1	ATP-dependent RNA helicase DDX1	740	82.4	FLIC*TDVAAR
Q92499	Hek293 Pank1b	Diamide	DDX1_HUMAN	DDX1	ATP-dependent RNA helicase DDX1	740	82.4	GSAFAIGSDGLCC*QSR
Q9UHI6	Hek293 Pank1b	Diamide	DDX20_HUMAN	DDX20	Probable ATP-dependent RNA helicase DDX20	824	49.4	EALPVSLPQIPC*LSSFK
O15523	Hek293 Pank1b	Diamide	DDX3Y_HUMAN	DDX3Y	ATP-dependent RNA helicase DDX3X	660	73.154	VRPC*VVYGGADIGQQIR
P17844	Hek293 Pank1b	Diamide	DDX5_HUMAN	DDX5	Probable ATP-dependent RNA helicase DDX5	614	69.148	LIDFLEC*GK
P26196	Hek293 Pank1b	Diamide	DDX6_HUMAN	DDX6	Probable ATP-dependent RNA helicase DDX6	483	54.4	GNEFEDYC*LK
P26196	Hek293 Pank1b	Diamide	DDX6_HUMAN	DDX6	Probable ATP-dependent RNA helicase DDX6	483	54.4	NLVC*TDLFTR
Q9NUI1	Hek293 Pank1b	Diamide	DECR2_HUMAN	DECR2	Peroxisomal 2,4-dienoyl-CoA reductase	292	9	HLFC*PDLLR
O00273	Hek293 Pank1b	Diamide	DFFA_HUMAN	DFFA	DNA fragmentation factor subunit alpha	331	36.522	AC*DILAIDK
Q7L2E3	Hek293 Pank1b	Diamide	DHX30_HUMAN	DHX30	Putative ATP-dependent RNA helicase	1194	133.9	AAALAC*K
Q7L2E3	Hek293 Pank1b	Diamide	DHX30_HUMAN	DHX30	Putative ATP-dependent RNA helicase	1194	133.9	VSC*LETVWVSR
Q7L2E3	Hek293 Pank1b	Diamide	DHX30_HUMAN	DHX30	Putative ATP-dependent RNA helicase DHX30	1194	130.6	C*NVIITQPR
Q7L2E3	Hek293 Pank1b	Diamide	DHX30_HUMAN	DHX30	Putative ATP-dependent RNA helicase DHX30	1194	130.6	RPC*TIQVPEPILRK
Q7L2E3	Hek293 Pank1b	Diamide	DHX30_HUMAN	DHX30	Putative ATP-dependent RNA helicase DHX30	1194	130.6	C*QSGFAYHLFPR
Q7L2E3	Hek293 Pank1b	Diamide	DHX30_HUMAN	DHX30	Putative ATP-dependent RNA helicase DHX30	1194	130.6	YFGGC*PVIK
Q8IX18	Hek293 Pank1b	Diamide	DHX40_HUMAN	DHX40	Probable ATP-dependent RNA helicase DHX40	779	83.2	C*LFSAFR
Q08211	Hek293 Pank1b	Diamide	DHX9_HUMAN	DHX9	ATP-dependent RNA helicase A	1270	141	NFLYAWC*GK
P51530	Hek293 Pank1b	Diamide	DNA2_HUMAN	DNA2	DNA replication ATP-dependent helicase/nuclease	1060	90.9	NC*DIDTPLGNLSK
P25685	Hek293 Pank1b	Diamide	DNJB1_HUMAN	DNAJB1	DnaJ homolog subfamily B member 1;	340	10.3	VSLEEIYSGC*TK
Q99615	Hek293 Pank1b	Diamide	DNJC7_HUMAN	DNAJC7	DnaJ homolog subfamily C member 7	494	56.441	AIDMC*PK
Q01658	Hek293 Pank1b	Diamide	NC2B_HUMAN	DR1	Protein Dr1	176	19.4	EVLQEC*K
P15924	Hek293 Pank1b	Diamide	DESP_HUMAN	DSP	Desmoplakin	2871	331.774	DNYQAFC*K
P15924	Hek293 Pank1b	Diamide	DESP_HUMAN	DSP	Desmoplakin	2871	331.774	YQAEC*SQFK
P60981	Hek293 Pank1b	Diamide	DEST_HUMAN	DSTN	Destrin	165	18.506	C*IIVEEGK
P23919	Hek293 Pank1b	Diamide	KTHY_HUMAN	DTYMK	Thymidylate kinase	212	9.3	LVEALC*AAGHR
Q14204	Hek293 Pank1b	Diamide	DYHC1_HUMAN	DYNC1H1	Cytoplasmic dynein 1 heavy chain 1	4646	532.4	VQYPQSQAC*K
Q14204	Hek293 Pank1b	Diamide	DYHC1_HUMAN	DYNC1H1	Cytoplasmic dynein 1 heavy chain 1	4646	532.4	LHSLQPHAC*FR
Q96FJ2	Hek293 Pank1b	Diamide	DYL2_HUMAN	DYNLL2	Dynein light chain 2, cytoplasmic;Dynein light chain 1, cytoplasmic	89	10.3	KYNPTWHC*IVGR
P30084	Hek293 Pank1b	Diamide	ECHM_HUMAN	ECHS1	Enoyl-CoA hydratase	290	31.3	ALNALC*DGLIDELNQALK
P42126	Hek293 Pank1b	Diamide	ECI1_HUMAN	ECI1	Enoyl-CoA delta isomerase 1	302	32.8	GVILTSDRPGVFSAGLDLTEMC*GR
O75521	Hek293 Pank1b	Diamide	ECI2_HUMAN	ECI2	Enoyl-CoA delta isomerase 2, mitochondrial	394	43.6	WLSDEC*TNAVVNFLSR
O75521	Hek293 Pank1b	Diamide	ECI2_HUMAN	ECI2	Enoyl-CoA delta isomerase 2, mitochondrial	394	43.6	LHAVNAEEC*NVLQGR
P26641	Hek293 Pank1b	Diamide	EF1G_HUMAN	EEF1G	Elongation factor 1-gamma	437	50.1	WFLTC*INQPQFR
P13639	Hek293 Pank1b	Diamide	EF2_HUMAN	EEF2	Elongation factor 2	858	95.3	STLTDSLVC*K
P13639	Hek293 Pank1b	Diamide	EF2_HUMAN	EEF2	Elongation factor 2	858	95.3	IWC*FGPDGTGPNILTDITK
P13639	Hek293 Pank1b	Diamide	EF2_HUMAN	EEF2	Elongation factor 2	858	95.3	ETVSEESNVLC*LSK
P13639	Hek293 Pank1b	Diamide	EF2_HUMAN	EEF2	Elongation factor 2	858	95.3	C*LYASVLTAQPR
Q8N9N8	Hek293 Pank1b	Diamide	EIF1A_HUMAN	EIF1AD	Probable RNA-binding protein EIF1AD	165	13.2	AEISFVLC*K
P20042	Hek293 Pank1b	Diamide	IF2B_HUMAN	EIF2S2	Eukaryotic translation initiation factor 2 subunit 2	333	38.4	C*SVASIK
P55884	Hek293 Pank1b	Diamide	EIF3B_HUMAN	EIF3B	Eukaryotic translation initiation factor 3 subunit B	814	92.5	NLFNVVDC*K
P55884	Hek293 Pank1b	Diamide	EIF3B_HUMAN	EIF3B	Eukaryotic translation initiation factor 3 subunit B	814	92.5	GFHC*ESSAHWPIFK
Q99613	Hek293 Pank1b	Diamide	EIF3C_HUMAN	EIF3C	Eukaryotic translation initiation factor 3 subunit C	913	104.1	GC*ILTLVER
O15371	Hek293 Pank1b	Diamide	EIF3D_HUMAN	EIF3D	Eukaryotic translation initiation factor 3 subunit D	548	14.5	FMTPVIQDNPSGWGPC*AVPEQFR
P60228	Hek293 Pank1b	Diamide	EIF3E_HUMAN	EIF3E	Eukaryotic translation initiation factor 3 subunit E	445	26.6	LFIFETFC*R
Q7L2H7	Hek293 Pank1b	Diamide	EIF3M_HUMAN	EIF3M	Eukaryotic translation initiation factor 3 subunit M	374	8.5	LLYEALVDC*KK
Q04637	Hek293 Pank1b	Diamide	IF4G1_HUMAN	EIF4G1	Eukaryotic translation initiation factor 4 gamma 1	1599	158.6	YLC*DEQK
P55010	Hek293 Pank1b	Diamide	IF5_HUMAN	EIF5	Eukaryotic translation initiation factor 5	431	49.2	YFGC*ELGAQTQFDVK
Q9GZV4	Hek293 Pank1b	Diamide	IF5A2_HUMAN	EIF5A2	Eukaryotic translation initiation factor 5A-2;	153	11.7	YEDIC*PSTHNMDVPNIK
O60841	Hek293 Pank1b	Diamide	IF2P_HUMAN	EIF5B	Eukaryotic translation initiation factor 5B	1220	138.8	LAHC*EELR
Q9BQ52	Hek293 Pank1b	Diamide	RNZ2_HUMAN	ELAC2	Zinc phosphodiesterase ELAC protein 2	826	92.2	C*LQEGAEISSPAVER
Q9BQ52	Hek293 Pank1b	Diamide	RNZ2_HUMAN	ELAC2	Zinc phosphodiesterase ELAC protein 2	826	92.2	TCDLEEFQTC*LVR
Q92979	Hek293 Pank1b	Diamide	NEP1_HUMAN	EMG1	Ribosomal RNA small subunit methyltransferase NEP1	244	26.7	TYELLNC*DKHK
P06733	Hek293 Pank1b	Diamide	ENOA_HUMAN	ENO1	Alpha-enolase	434	37	VNQIGSVTESLQAC*K
P07814	Hek293 Pank1b	Diamide	SYEP_HUMAN	EPRS	Bifunctional glutamate/proline--tRNA ligase;	1512	170.6	SC*QFVAVR
P13804	Hek293 Pank1b	Diamide	ETFA_HUMAN	ETFA	Electron transfer flavoprotein subunit alpha, mitochondrial	333	30.2	VAQDLC*K
Q9NV70	Hek293 Pank1b	Diamide	EXOC1_HUMAN	EXOC1	Exocyst complex component 1	894	100.3	NAFISC*IWK
O60645	Hek293 Pank1b	Diamide	EXOC3_HUMAN	EXOC3	Exocyst complex component 3	745	53.2	LMDLEC*SR
Q9NPD3	Hek293 Pank1b	Diamide	EXOS4_HUMAN	EXOSC4	Exosome complex component RRP41	245	28.4	SC*EMGLQLR
Q9UK61	Hek293 Pank1b	Diamide	TASOR_HUMAN	FAM208A	Protein FAM208A	1670	170.8	AC*LVHNELLEKEFTEK
Q52LJ0	Hek293 Pank1b	Diamide	FA98B_HUMAN	FAM98B	Protein FAM98B	433	37.2	SLC*NLEESITSAGR
Q52LJ0	Hek293 Pank1b	Diamide	FA98B_HUMAN	FAM98B	Protein FAM98B	433	37.2	INDALSC*EYECR
Q9BXW9	Hek293 Pank1b	Diamide	FACD2_HUMAN	FANCD2	Fanconi anemia group D2 protein	1451	164.1	TLELLVC*R
O95363	Hek293 Pank1b	Diamide	SYFM_HUMAN	FARS2	Phenylalanine-tRNA ligase	451	52.3	LFWC*EDER
P49327	Hek293 Pank1b	Diamide	FAS_HUMAN	FASN	Fatty acid synthase;[Acyl-carrier-protein] S-acetyltransferase	2511	273.4	LLSAAC*R
P49327	Hek293 Pank1b	Diamide	FAS_HUMAN	FASN	Fatty acid synthase;[Acyl-carrier-protein] S-acetyltransferase	2511	273.4	AINC*ATSGVVGLVNCLR
P22087	Hek293 Pank1b	Diamide	FBRL_HUMAN	FBL	rRNA 2'-O-methyltransferase fibrillarin	321	16.2	HEGVFIC*R
Q8NFF5	Hek293 Pank1b	Diamide	FAD1_HUMAN	FLAD1	FAD synthase;Molybdenum cofactor biosynthesis protein-like region	587	65.266	LHYGTDPC*TGQPFR
P21333	Hek293 Pank1b	Diamide	FLNA_HUMAN	FLNA	Filamin-A	2647	280.739	AHVVPC*FDASK
P21333	Hek293 Pank1b	Diamide	FLNA_HUMAN	FLNA	Filamin-A	2647	280.739	IVGPSGAAVPC*K
P21333	Hek293 Pank1b	Diamide	FLNA_HUMAN	FLNA	Filamin-A	2647	280.739	SSFTVDC*SK
Q96I24	Hek293 Pank1b	Diamide	FUBP3_HUMAN	FUBP3	Far upstream element-binding protein 3	572	61.64	C*GLVIGK
O14976	Hek293 Pank1b	Diamide	GAK_HUMAN	GAK	Cyclin-G-associated kinase	1311	134.5	YDLDAC*DIQEK
P04406	Hek293 Pank1b	Diamide	G3P_HUMAN	GAPDH	Glyceraldehyde-3-phosphate dehydrogenase	335	27.9	VPTANVSVVDLTC*R
P04406	Hek293 Pank1b	Diamide	G3P_HUMAN	GAPDH	Glyceraldehyde-3-phosphate dehydrogenase	335	27.9	IISNASC*TTNCLAPLAK
P04406	Hek293 Pank1b	Diamide	G3P_HUMAN	GAPDH	Glyceraldehyde-3-phosphate dehydrogenase	335	27.9	IISNASCTTNC*LAPLAK
O75323	Hek293 Pank1b	Diamide	NIPS2_HUMAN	GBAS	Protein NipSnap homolog 2	286	33.7	LQFHNVKPEC*LEAYNK
Q92947	Hek293 Pank1b	Diamide	GCDH_HUMAN	GCDH	Glutaryl-CoA dehydrogenase, mitochondrial	438	42.3	CEDGC*IR
Q92616	Hek293 Pank1b	Diamide	GCN1_HUMAN	GCN1L1	Translational activator GCN1	2671	292.8	SWC*QEELSVAVK
Q04760	Hek293 Pank1b	Diamide	LGUL_HUMAN	GLO1	Lactoylglutathione lyase	184	19	C*DFPIMK
Q04760	Hek293 Pank1b	Diamide	LGUL_HUMAN	GLO1	Lactoylglutathione lyase	184	19	GFGHIGIAVPDVYSAC*K
P00367	Hek293 Pank1b	Diamide	DHE3_HUMAN	GLUD1	Glutamate dehydrogenase 1	558	61.3	AKPYEGSILEADC*DILIPAASEK
P00367	Hek293 Pank1b	Diamide	DHE3_HUMAN	GLUD1	Glutamate dehydrogenase 1, mitochondrial	558	43	C*AVVDVPFGGAK
Q9P2T1	Hek293 Pank1b	Diamide	GMPR2_HUMAN	GMPR2	GMP reductase;	348	12.8	VGIGPGSVC*TTR
P49915	Hek293 Pank1b	Diamide	GUAA_HUMAN	GMPS	GMP synthase [glutamine-hydrolyzing]	693	66	TVGVQGDC*R
P49915	Hek293 Pank1b	Diamide	GUAA_HUMAN	GMPS	GMP synthase [glutamine-hydrolyzing]	693	66	VICAEEPYIC*K
P49915	Hek293 Pank1b	Diamide	GUAA_HUMAN	GMPS	GMP synthase [glutamine-hydrolyzing]	693	66	AC*TTEEDQEK
P63244	Hek293 Pank1b	Diamide	RACK1_HUMAN	GNB2L1	Guanine nucleotide-binding protein subunit beta-2-like 1	317	27.3	LWNTLGVC*K
P63244	Hek293 Pank1b	Diamide	RACK1_HUMAN	GNB2L1	Guanine nucleotide-binding protein subunit beta-2-like 1	317	27.3	YWLC*AATGPSIK
P63244	Hek293 Pank1b	Diamide	RACK1_HUMAN	GNB2L1	Guanine nucleotide-binding protein subunit beta-2-like 1	317	27.3	VWNLANC*K
P63244	Hek293 Pank1b	Diamide	RACK1_HUMAN	GNB2L1	Guanine nucleotide-binding protein subunit beta-2-like 1	317	27.3	YTVQDESHSEWVSC*VR
P63244	Hek293 Pank1b	Diamide	RACK1_HUMAN	GNB2L1	Guanine nucleotide-binding protein subunit beta-2-like 1	317	27.3	TNHIGHTGYLNTVTVSPDGSLC*ASGGK
O15228	Hek293 Pank1b	Diamide	GNPAT_HUMAN	GNPAT	Dihydroxyacetone phosphate acyltransferase	680	77.2	KINNNC*IFNVNEPATTK
O15228	Hek293 Pank1b	Diamide	GNPAT_HUMAN	GNPAT	Dihydroxyacetone phosphate acyltransferase	680	77.2	LEEMLGC*K
O15228	Hek293 Pank1b	Diamide	GNPAT_HUMAN	GNPAT	Dihydroxyacetone phosphate acyltransferase	680	77.2	C*SVLNSEEIHYVIK
P00505	Hek293 Pank1b	Diamide	AATM_HUMAN	GOT2	Aspartate aminotransferase	430	47.5	TC*GFDFTGAVEDISK
Q9NPB8	Hek293 Pank1b	Diamide	GPCP1_HUMAN	GPCPD1	Glycerophosphocholine phosphodiesterase GPCPD1	672	76	HSQPEC*GYGLQPDR
P07203	Hek293 Pank1b	Diamide	GPX1_HUMAN	GPX1	Glutathione peroxidase 1	203	22.3	LITWSPVC*R
Q9HAV7	Hek293 Pank1b	Diamide	GRPE1_HUMAN	GRPEL1	GrpE protein homolog 1	217	24.2	ATQC*VPKEEIKDDNPHLK
Q8TAA5	Hek293 Pank1b	Diamide	GRPE2_HUMAN	GRPEL2	GrpE protein homolog 2	225	25	AIADC*ENIR
Q8TAA5	Hek293 Pank1b	Diamide	GRPE2_HUMAN	GRPEL2	GrpE protein homolog 2	225	25	TAGEDC*RSEDPPDELGPPLAER
Q12849	Hek293 Pank1b	Diamide	GRSF1_HUMAN	GRSF1	G-rich sequence factor 1	480	53.1	YIELFLNSC*PK
P15170	Hek293 Pank1b	Diamide	ERF3A_HUMAN	GSPT1	Eukaryotic peptide chain release factor GTP-binding subunit ERF3A	499	52.8	LESGSIC*K
Q9Y2Q3	Hek293 Pank1b	Diamide	GSTK1_HUMAN	GSTK1	Glutathione S-transferase kappa 1	226	25.4	NQLKETTEAAC*R
O43708	Hek293 Pank1b	Diamide	MAAI_HUMAN	GSTZ1	Maleylacetoacetate isomerase	216	24.2	LLVLEAFQVSHPC*R
P78347	Hek293 Pank1b	Diamide	GTF2I_HUMAN	GTF2I	General transcription factor II-I	998	112.416	MVDQLFC*K
P40939	Hek293 Pank1b	Diamide	ECHA_HUMAN	HADHA	Trifunctional enzyme subunit alpha	763	83	TGIEQGSDAGYLC*ESQK
P51858	Hek293 Pank1b	Diamide	HDGF_HUMAN	HDGF	Hepatoma-derived growth factor	240	26.8	C*GDLVFAK
Q9BSH5	Hek293 Pank1b	Diamide	HDHD3_HUMAN	HDHD3	Haloacid dehalogenase-like hydrolase domain-containing protein 3	251	28	DFSHPC*TWQVLDGAEDTLR
Q9BSH5	Hek293 Pank1b	Diamide	HDHD3_HUMAN	HDHD3	Haloacid dehalogenase-like hydrolase domain-containing protein 3	251	28	LAHMEPVVAAHVGDNYLC*DYQGPR
Q00341	Hek293 Pank1b	Diamide	VIGLN_HUMAN	HDLBP	Vigilin	1268	141.456	DC*VEAAK
P35914	Hek293 Pank1b	Diamide	HMGCL_HUMAN	HMGCL	Hydroxymethylglutaryl-CoA lyase	325	34.3	KNINC*SIEESFQR
P35914	Hek293 Pank1b	Diamide	HMGCL_HUMAN	HMGCL	Hydroxymethylglutaryl-CoA lyase	325	34.3	VAQATC*K
Q01581	Hek293 Pank1b	Diamide	HMCS1_HUMAN	HMGCS1	Hydroxymethylglutaryl-CoA synthase, cytoplasmic	520	57.3	NNLSYDC*IGR
Q01581	Hek293 Pank1b	Diamide	HMCS1_HUMAN	HMGCS1	Hydroxymethylglutaryl-CoA synthase, cytoplasmic	520	57.3	ITASLC*DLK
Q9H910	Hek293 Pank1b	Diamide	JUPI2_HUMAN	HNRNPA1	Heterogeneous nuclear ribonucleoprotein A1	190	16.5	YHTVNGHNC*EVR
Q14103	Hek293 Pank1b	Diamide	HNRPD_HUMAN	HNRNPD	Heterogeneous nuclear ribonucleoprotein D0	355	9.9	FGEVVDC*TLK
P31943	Hek293 Pank1b	Diamide	HNRH1_HUMAN	HNRNPH1	Heterogeneous nuclear ribonucleoprotein H	449	49.229	GLPWSC*SADEVQR
P14866	Hek293 Pank1b	Diamide	HNRPL_HUMAN	HNRNPL	Heterogeneous nuclear ribonucleoprotein L	589	64.1	LC*FSTAQHAS
P14866	Hek293 Pank1b	Diamide	HNRPL_HUMAN	HNRNPL	Heterogeneous nuclear ribonucleoprotein L	589	64.1	VFNVFC*LYGNVEK
P14866	Hek293 Pank1b	Diamide	HNRPL_HUMAN	HNRNPL	Heterogeneous nuclear ribonucleoprotein L-like	589	64.1	LNVC*VSK
Q8WVV9	Hek293 Pank1b	Diamide	HNRLL_HUMAN	HNRNPLL	Heterogeneous nuclear ribonucleoprotein L-like	542	14.9	TLSGLLEWEC*K
P52272	Hek293 Pank1b	Diamide	HNRPM_HUMAN	HNRNPM	Heterogeneous nuclear ribonucleoprotein M	730	73.6	GC*AVVEFK
P52272	Hek293 Pank1b	Diamide	HNRPM_HUMAN	HNRNPM	Heterogeneous nuclear ribonucleoprotein M	730	73.6	AC*QIFVR
O43390	Hek293 Pank1b	Diamide	HNRPR_HUMAN	HNRNPR	Heterogeneous nuclear ribonucleoprotein R	633	70.943	SAFLC*GVMK
O43390	Hek293 Pank1b	Diamide	HNRPR_HUMAN	HNRNPR	Heterogeneous nuclear ribonucleoprotein R	633	70.943	GFC*FLEYEDHK
Q00839	Hek293 Pank1b	Diamide	HNRPU_HUMAN	HNRNPU	Heterogeneous nuclear ribonucleoprotein U	825	89	AVVVC*PK
Q00839	Hek293 Pank1b	Diamide	HNRPU_HUMAN	HNRNPU	Heterogeneous nuclear ribonucleoprotein U	825	89	MC*LFAGFQR
Q99714	Hek293 Pank1b	Diamide	HCD2_HUMAN	HSD17B10	3-hydroxyacyl-CoA dehydrogenase type-2	261	26.9	VC*NFLASQVPFPSR
P08238	Hek293 Pank1b	Diamide	HS90B_HUMAN	HSP90AB1	Heat shock protein HSP 90-beta	724	83.3	VFIMDSC*DELIPEYLNFIR
P34932	Hek293 Pank1b	Diamide	HSP74_HUMAN	HSPA4	Heat shock 70 kDa protein 4	840	94.3	WNSPAEEGSSDC*EVFSK
P38646	Hek293 Pank1b	Diamide	GRP75_HUMAN	HSPA9	Stress-70 protein	679	73.7	C*ELSSSVQTDINLPYL
P38646	Hek293 Pank1b	Diamide	GRP75_HUMAN	HSPA9	Stress-70 protein	679	73.7	MEEFKDQLPADEC*NKLK
P10809	Hek293 Pank1b	Diamide	CH60_HUMAN	HSPD1	60 kDa heat shock protein	573	61	C*EFQDAYVLLSEK
Q92598	Hek293 Pank1b	Diamide	HS105_HUMAN	HSPH1	Heat shock protein 105 kDa	858	92.1	C*TPSVISFGSK
P41252	Hek293 Pank1b	Diamide	SYIC_HUMAN	IARS	Isoleucine--tRNA ligase, cytoplasmic	1262	144.498	C*NLVPTDEITVYYK
Q14197	Hek293 Pank1b	Diamide	ICT1_HUMAN	ICT1	Peptidyl-tRNA hydrolase	206	23.6	LTISYC*R
O75874	Hek293 Pank1b	Diamide	IDHC_HUMAN	IDH1	Isocitrate dehydrogenase [NADP] cytoplasmic	414	17.7	C*ATITPDEK
P48735	Hek293 Pank1b	Diamide	IDHP_HUMAN	IDH2	Isocitrate dehydrogenase [NADP], mitochondrial	452	50.9	DLAGC*IHGLSNVK
P50213	Hek293 Pank1b	Diamide	IDH3A_HUMAN	IDH3A	Isocitrate dehydrogenase [NAD] subunit alpha	366	39.5	EVAESC*KDIK
O43837	Hek293 Pank1b	Diamide	IDH3B_HUMAN	IDH3B	Isocitrate dehydrogenase [NAD] subunit beta	385	42.1	GVIEC*LK
Q13418	Hek293 Pank1b	Diamide	ILK_HUMAN	ILK	Integrin-linked protein kinase	452	36.5	VALEGLRPTIPPGISPHVC*K
A1L0T0	Hek293 Pank1b	Diamide	HACL2_HUMAN	ILVBL	Acetolactate synthase-like protein	632	25.6	ADVIVLAGTVC*DFR
P12268	Hek293 Pank1b	Diamide	IMDH2_HUMAN	IMPDH2	Inosine-5'-monophosphate dehydrogenase 2	514	30.6	HGFC*GIPITDTGR
Q9H1K1	Hek293 Pank1b	Diamide	ISCU_HUMAN	ISCU	Iron-sulfur cluster assembly enzyme ISCU, mitochondrial	167	13.8	ELC*LPPVK
Q9H7Z6	Hek293 Pank1b	Diamide	KAT8_HUMAN	KAT8	Histone acetyltransferase KAT8	458	52.4	GQHVIC*VTPK
Q92945	Hek293 Pank1b	Diamide	FUBP2_HUMAN	KHSRP	Far upstream element-binding protein 2	711	28	C*GLVIGR
O15091	Hek293 Pank1b	Diamide	MRPP3_HUMAN	KIAA0391	Mitochondrial ribonuclease P protein 3	583	67.3	TSFESWIISQMAGC*HSSIDVAK
O00139	Hek293 Pank1b	Diamide	KIF2A_HUMAN	KIF2A	Kinesin-like protein KIF2A	706	14.6	LIDIGNSC*R
Q07866	Hek293 Pank1b	Diamide	KLC1_HUMAN	KLC1;KLC4	Kinesin light chain 4;Kinesin light chain 1	573	17.5	LC*QENQWLR
Q96EK9	Hek293 Pank1b	Diamide	KTI12_HUMAN	KTI12	Protein KTI12 homolog	354	38.6	YELYC*LAR
P28838	Hek293 Pank1b	Diamide	AMPL_HUMAN	LAP3	Cytosol aminopeptidase	519	56.1	LILADALC*YAHTFNPK
P28838	Hek293 Pank1b	Diamide	AMPL_HUMAN	LAP3	Cytosol aminopeptidase	519	52.8	AAVAAGC*R
Q86WA8	Hek293 Pank1b	Diamide	LONP2_HUMAN	LONP2	Lon protease homolog 2, peroxisomal	852	18.9	IALGGVC*DQSDIR
P42704	Hek293 Pank1b	Diamide	LPPRC_HUMAN	LRPPRC	Leucine-rich PPR motif-containing protein	1394	157.9	DILIAC*R
P42704	Hek293 Pank1b	Diamide	LPPRC_HUMAN	LRPPRC	Leucine-rich PPR motif-containing protein	1394	157.9	IHDVLC*K
P42704	Hek293 Pank1b	Diamide	LPPRC_HUMAN	LRPPRC	Leucine-rich PPR motif-containing protein	1394	157.9	VFNDTC*R
P42704	Hek293 Pank1b	Diamide	LPPRC_HUMAN	LRPPRC	Leucine-rich PPR motif-containing protein, mitochondrial	1394	157.9	LQWFC*DR
Q9Y383	Hek293 Pank1b	Diamide	LC7L2_HUMAN	LUC7L2	Putative RNA-binding protein Luc7-like 2	392	14.8	SHLLNC*CPHDVLSGTR
Q5VWZ2	Hek293 Pank1b	Diamide	LYPL1_HUMAN	LYPLAL1	Lysophospholipase-like protein 1	237	26.3	C*IVSPAGR
Q9BQ69	Hek293 Pank1b	Diamide	MACD1_HUMAN	MACROD1	O-acetyl-ADP-ribose deacetylase	325	35.5	AAGPLLTDEC*R
Q9BQ69	Hek293 Pank1b	Diamide	MACD1_HUMAN	MACROD1	O-acetyl-ADP-ribose deacetylase	325	35.5	NAANSSLLGGGGVDGC*IHR
P36507	Hek293 Pank1b	Diamide	MP2K2_HUMAN	MAP2K2	Dual specificity mitogen-activated protein kinase kinase 2	400	11.6	RSEVEEVDFAGWLC*K
Q9HCC0	Hek293 Pank1b	Diamide	MCCB_HUMAN	MCCC2	Methylcrotonoyl-CoA carboxylase beta chain	563	61.3	AATGEEVSAEDLGGADLHC*R
P25205	Hek293 Pank1b	Diamide	MCM3_HUMAN	MCM3	DNA replication licensing factor MCM3	808	85.6	YVLC*TAPR
Q14566	Hek293 Pank1b	Diamide	MCM6_HUMAN	MCM6	DNA replication licensing factor MCM6	821	92.9	LGFSEYC*R
Q9BTE3	Hek293 Pank1b	Diamide	MCMBP_HUMAN	MCMBP	Mini-chromosome maintenance complex-binding protein	642	72.7	YRDVAEC*GPQQELDLNSPR
Q9ULC4	Hek293 Pank1b	Diamide	MCTS1_HUMAN	MCTS1	Malignant T-cell-amplified sequence 1	181	20.6	KFDEKENVSNC*IQLK
P40926	Hek293 Pank1b	Diamide	MDHM_HUMAN	MDH2	Malate dehydrogenase, mitochondrial	338	30.9	GC*DVVVIPAGVPR
P40926	Hek293 Pank1b	Diamide	MDHM_HUMAN	MDH2	Malate dehydrogenase, mitochondrial;Malate dehydrogenase	338	30.9	EGVVEC*SFVK
Q9NU22	Hek293 Pank1b	Diamide	MDN1_HUMAN	MDN1	Midasin	5596	133.2	LIC*QHIVPGNVK
Q96RN5	Hek293 Pank1b	Diamide	MED15_HUMAN	MED15	Mediator of RNA polymerase II transcription subunit 15	788	71.5	C*EIALEK
Q86W50	Hek293 Pank1b	Diamide	MET16_HUMAN	METTL16	Methyltransferase-like protein 16	562	39	VTYTEFC*QGR
Q9BQP7	Hek293 Pank1b	Diamide	MGME1_HUMAN	MGME1	Mitochondrial genome maintenance exonuclease 1	344	39.4	GVAQTPGSVEEDALLC*GPVSK
Q9BPX6	Hek293 Pank1b	Diamide	MICU1_HUMAN	MICU1	Calcium uptake protein 1	476	54.3	NKDEGDVC*NHEK
Q9NRX2	Hek293 Pank1b	Diamide	RM17_HUMAN	MRPL17	39S ribosomal protein L17, mitochondrial	175	16.4	GNC*LPPLPLPR
Q96A35	Hek293 Pank1b	Diamide	RM24_HUMAN	MRPL24	39S ribosomal protein L24	216	24.9	VEPISDEDWYLFC*GDTVEILEGK
Q96A35	Hek293 Pank1b	Diamide	RM24_HUMAN	MRPL24	39S ribosomal protein L24, mitochondrial	216	24.9	TYVPC*LK
Q9BZE1	Hek293 Pank1b	Diamide	RM37_HUMAN	MRPL37	39S ribosomal protein L37	423	48.1	SDQLLYQHFWC*LPVIK
Q9NYK5	Hek293 Pank1b	Diamide	RM39_HUMAN	MRPL39	39S ribosomal protein L39	338	38.7	DC*DPGEVNK
Q8N983	Hek293 Pank1b	Diamide	RM43_HUMAN	MRPL43	39S ribosomal protein L43, mitochondrial	215	16.6	EESIHC*K
Q9H9J2	Hek293 Pank1b	Diamide	RM44_HUMAN	MRPL44	39S ribosomal protein L44, mitochondrial	332	37.5	C*PPPPVRR
Q9HD33	Hek293 Pank1b	Diamide	RM47_HUMAN	MRPL47	39S ribosomal protein L47, mitochondrial	250	27.1	SGAAWTC*QQLR
Q8N5N7	Hek293 Pank1b	Diamide	RM50_HUMAN	MRPL50	39S ribosomal protein L50, mitochondrial	158	15.5	KEPILVC*PPLR
Q96EL3	Hek293 Pank1b	Diamide	RM53_HUMAN	MRPL53	39S ribosomal protein L53	112	12.1	HDGSEPC*VDVLFGDGHR
P82664	Hek293 Pank1b	Diamide	RT10_HUMAN	MRPS10	28S ribosomal protein S10	201	22.9	C*LELEHLTGSTADVYLEYIQR
O15235	Hek293 Pank1b	Diamide	RT12_HUMAN	MRPS12	28S ribosomal protein S12, mitochondrial	138	15.2	GVVLC*TFTR
Q96EL2	Hek293 Pank1b	Diamide	RT24_HUMAN	MRPS24	28S ribosomal protein S24, mitochondrial	167	19	GNQLEIC*AVVLR
Q92552	Hek293 Pank1b	Diamide	RT27_HUMAN	MRPS27	28S ribosomal protein S27	414	47.6	EKEHYC*LADLASLMDK
P82675	Hek293 Pank1b	Diamide	RT05_HUMAN	MRPS5	28S ribosomal protein S5	430	48	ISLGPPDPGPC*GETYEDFDTR
P82933	Hek293 Pank1b	Diamide	RT09_HUMAN	MRPS9	28S ribosomal protein S9	396	45.8	LLTSQC*GAAEEEFVQR
Q96E11	Hek293 Pank1b	Diamide	RRFM_HUMAN	MRRF	Ribosome-recycling factor	262	29.2	SPQLILVNMASFPEC*TAAAIK
Q9BT17	Hek293 Pank1b	Diamide	MTG1_HUMAN	MTG1	GTPase 1; ribosome-associated GTPase 1	334	37.3	FGYVQHYGLGSAC*DNVER
P11586	Hek293 Pank1b	Diamide	C1TC_HUMAN	MTHFD1L	Monofunctional C1-tetrahydrofolate synthase	935	105.7	LVRGDAHEC*FVSPVAK
P11586	Hek293 Pank1b	Diamide	C1TC_HUMAN	MTHFD1L	Monofunctional C1-tetrahydrofolate synthase	935	105.7	SSC*SPGGR
P11586	Hek293 Pank1b	Diamide	C1TC_HUMAN	MTHFD1L	Monofunctional C1-tetrahydrofolate synthase	935	105.7	VGC*GSPR
P13995	Hek293 Pank1b	Diamide	MTDC_HUMAN	MTHFD2	Bifunctional methylenetetrahydrofolate dehydrogenase/cyclohydrolase	350	37.8	RIC*NAVSPDKDVDGFHVINVGR
P42345	Hek293 Pank1b	Diamide	MTOR_HUMAN	MTOR	Serine/threonine-protein kinase mTOR	2549	288.9	YDVLIC*R
P53602	Hek293 Pank1b	Diamide	MVD1_HUMAN	MVD	Diphosphomevalonate decarboxylase	400	29.4	DGDPLPSSLSC*K
P35579	Hek293 Pank1b	Diamide	MYH9_HUMAN	MYH9	Myosin-9	1960	226.5	LEEEQIILEDQNC*K
O43795	Hek293 Pank1b	Diamide	MYO1B_HUMAN	MYO1B	Unconventional myosin-Ib	1136	128.5	AAHIFNEALVC*HQIR
Q4G0N4	Hek293 Pank1b	Diamide	NAKD2_HUMAN	NADK2	NAD kinase 2	442	49.4	ELAGC*GSR
P55209	Hek293 Pank1b	Diamide	NP1L1_HUMAN	NAP1L1	Nucleosome assembly protein 1-like 1	391	13.5	C*AQIEAK
Q15021	Hek293 Pank1b	Diamide	CND1_HUMAN	NCAPD2	Condensin complex subunit 1	1401	102.6	C*PQELSR
Q86XI2	Hek293 Pank1b	Diamide	CNDG2_HUMAN	NCAPG2	Condensin-2 complex subunit G2	1143	131	TGADVC*R
P16333	Hek293 Pank1b	Diamide	NCK1_HUMAN	NCK1	Cytoplasmic protein NCK1	377	35.5	ETVYC*IGQR
P19338	Hek293 Pank1b	Diamide	NUCL_HUMAN	NCL	Nucleolin	710	32.4	EALNSC*NK
O95299	Hek293 Pank1b	Diamide	NDUAA_HUMAN	NDUFA10	NADH dehydrogenase [ubiquinone] 1 alpha subcomplex subunit 10	355	40.7	KQC*VDHYNEVK
Q16718	Hek293 Pank1b	Diamide	NDUA5_HUMAN	NDUFA5	NADH dehydrogenase [ubiquinone] 1 alpha subcomplex subunit 5	116	13.4	TTGLVGLAVC*NTPHER
O14561	Hek293 Pank1b	Diamide	ACPM_HUMAN	NDUFAB1	Acyl carrier protein	156	17.4	LMC*PQEIVDYIADKK
Q9P032	Hek293 Pank1b	Diamide	NDUF4_HUMAN	NDUFAF4	NADH dehydrogenase [ubiquinone] 1 alpha, subcomplex factor 4	175	20.2	AAETC*QEPK
Q9Y6M9	Hek293 Pank1b	Diamide	NDUB9_HUMAN	NDUFB9	NADH dehydrogenase [ubiquinone] 1 beta subcomplex subunit 9	179	21.8	HLESWC*VQR
O75306	Hek293 Pank1b	Diamide	NDUS2_HUMAN	NDUFS2	NADH dehydrogenase [ubiquinone] iron-sulfur protein 2	463	52.5	IIAQC*LNK
P18615	Hek293 Pank1b	Diamide	NELFE_HUMAN	NELFE	Negative elongation factor E	380	38.2	NC*AFVTYEK
P55769	Hek293 Pank1b	Diamide	NH2L1_HUMAN	NHP2L1	NHP2-like protein 1; N-terminally processed	128	14.6	LLDLVQQSC*NYK
Q9NVX2	Hek293 Pank1b	Diamide	NLE1_HUMAN	NLE1	Notchless protein homolog 1	485	53.3	AHDGVLC*R
P15531	Hek293 Pank1b	Diamide	NDKA_HUMAN	NME1	Nucleoside diphosphate kinase	152	8.7	GDFC*IQVGR
Q15233	Hek293 Pank1b	Diamide	NONO_HUMAN	NONO	Non-POU domain-containing octamer-binding protein	471	23.7	FAC*HSASLTVR
P78316	Hek293 Pank1b	Diamide	NOP14_HUMAN	NOP14	Nucleolar protein 14	857	88.9	C*NHPSLAEGNK
Q15738	Hek293 Pank1b	Diamide	NSDHL_HUMAN	NSDHL	Sterol-4-alpha-carboxylate 3-dehydrogenase, decarboxylating	373	28.1	FFLGDLC*SR
Q96MF7	Hek293 Pank1b	Diamide	NSE2_HUMAN	NSUN2	tRNA -C)-methyltransferase	247	59.4	NNSGEEFDC*AFR
Q5TFE4	Hek293 Pank1b	Diamide	NT5D1_HUMAN	NT5DC1	5'-nucleotidase domain-containing protein 1	455	51.8	ENC*GIYFPEIK
Q86UY8	Hek293 Pank1b	Diamide	NT5D3_HUMAN	NT5DC3	5'-nucleotidase domain-containing protein 3	548	63.4	YIC*YAEQTR
Q9BSD7	Hek293 Pank1b	Diamide	NTPCR_HUMAN	NTPCR	Cancer-related nucleoside-triphosphatase	190	20.7	NHLLPDIVTC*VQSSR
Q9BW91	Hek293 Pank1b	Diamide	NUDT9_HUMAN	NUDT9	ADP-ribose pyrophosphatase	350	39.1	RDAHWSEDSEADC*HAL
Q92621	Hek293 Pank1b	Diamide	NU205_HUMAN	NUP205	Nuclear pore complex protein	2012	227.9	C*EEYPLTR
Q8N1F7	Hek293 Pank1b	Diamide	NUP93_HUMAN	NUP93	Nuclear pore complex protein	819	99.6	SSGQSAQLLSHEPGDPPC*LR
Q9H6K4	Hek293 Pank1b	Diamide	OPA3_HUMAN	OPA3	Optic atrophy 3 protein	179	13.9	AQLC*NPGR
O43929	Hek293 Pank1b	Diamide	ORC4_HUMAN	ORC4;	Origin recognition complex subunit 4	436	14.4	SNSLIHTEC*LSQVQR
P11940	Hek293 Pank1b	Diamide	PABP1_HUMAN	PABPC1	Polyadenylate-binding protein 1	636	60.1	ALYDTFSAFGNILSC*K
P11940	Hek293 Pank1b	Diamide	PABP1_HUMAN	PABPC1	Polyadenylate-binding protein 1	636	60.1	VVC*DENGSK
P11940	Hek293 Pank1b	Diamide	PABP1_HUMAN	PABPC1	Polyadenylate-binding protein 1	636	60.1	GFGFVC*FSSPEEATK
Q99487	Hek293 Pank1b	Diamide	PAFA2_HUMAN	PANK1	Pantothenate kinase 1	392	35.6	NLTMC*GR
Q8TE04	Hek293 Pank1b	Diamide	PANK1_HUMAN	PANK1	Pantothenate kinase 1	598	35.6	FPSC*AMHR
Q99497	Hek293 Pank1b	Diamide	PARK7_HUMAN	PARK7	Protein DJ-1	189	17.9	VTVAGLAGKDPVQC*SR
Q15366	Hek293 Pank1b	Diamide	PCBP2_HUMAN	PCBP2	Poly-binding protein 2	365	17	INISEGNC*PER
P57721	Hek293 Pank1b	Diamide	PCBP3_HUMAN	PCBP2;PCBP3	Poly-binding protein 2;Poly-binding protein 3	371	17	LVVPASQC*GSLIGK
P12004	Hek293 Pank1b	Diamide	PCNA_HUMAN	PCNA	Proliferating cell nuclear antigen	261	28.8	C*AGNEDIITLR
Q14690	Hek293 Pank1b	Diamide	RRP5_HUMAN	PDCD11	Protein RRP5 homolog	1871	208.7	ALEC*LPSK
Q8WUM4	Hek293 Pank1b	Diamide	PDC6I_HUMAN	PDCD6IP	Programmed cell death 6-interacting protein	868	96	EC*YQSHR
O00151	Hek293 Pank1b	Diamide	PDLI1_HUMAN	PDLIM1	PDZ and LIM domain protein 1	329	36.1	IKGC*TDNLTLTVAR
P30086	Hek293 Pank1b	Diamide	PEBP1_HUMAN	PEBP1	Phosphatidylethanolamine-binding protein 1	187	21.1	C*DEPILSNR
Q9BY49	Hek293 Pank1b	Diamide	PECR_HUMAN	PECR	Peroxisomal trans-2-enoyl-CoA reductase	303	16.8	SLALEWAC*SGIR
O75879	Hek293 Pank1b	Diamide	GATB_HUMAN	PET112	Glutamyl-tRNA amidotransferase subunit B	557	61.8	AGVGLLEVVLEPDMSC*GEEAATAVR
O15067	Hek293 Pank1b	Diamide	PUR4_HUMAN	PFAS	Phosphoribosylformylglycinamidine synthase	1338	144.7	FC*DNSSAIQGK
O15067	Hek293 Pank1b	Diamide	PUR4_HUMAN	PFAS	Phosphoribosylformylglycinamidine synthase	1338	144.7	C*VAEEER
Q96HS1	Hek293 Pank1b	Diamide	PGAM5_HUMAN	PGAM5	Serine/threonine-protein phosphatase PGAM5, mitochondrial	289	28	HLPGVC*K
O43175	Hek293 Pank1b	Diamide	SERA_HUMAN	PHGDH	D-3-phosphoglycerate dehydrogenase	533	56.6	NAGNC*LSPAVIVGLLK
O43175	Hek293 Pank1b	Diamide	SERA_HUMAN	PHGDH	D-3-phosphoglycerate dehydrogenase	533	56.6	VLISDSLDPC*CR
O43175	Hek293 Pank1b	Diamide	SERA_HUMAN	PHGDH	D-3-phosphoglycerate dehydrogenase	533	56.6	C*GEEIAVQFVDMVK
Q13526	Hek293 Pank1b	Diamide	PIN1_HUMAN	PIN1	Peptidyl-prolyl cis-trans isomerase NIMA-interacting 1	163	16.1	C*SHLLVK
Q5JRX3	Hek293 Pank1b	Diamide	PREP_HUMAN	PITRM1	Presequence protease	1037	117.4	LLPDHTYSVVSGGDPLC*IPELTWEQLK
Q5JRX3	Hek293 Pank1b	Diamide	PREP_HUMAN	PITRM1	Presequence protease	1037	117.4	SQQSKPQDASC*LPALK
P14618	Hek293 Pank1b	Diamide	KPYM_HUMAN	PKM	Pyruvate kinase	531	57.9	NTGIIC*TIGPASR
Q10713	Hek293 Pank1b	Diamide	MPPA_HUMAN	PMPCA	Mitochondrial-processing peptidase subunit alpha	525	58.2	KLPHELC*TLIR
O75439	Hek293 Pank1b	Diamide	MPPB_HUMAN	PMPCB	Mitochondrial-processing peptidase subunit beta	489	54.3	SNMC*WLRD
O75439	Hek293 Pank1b	Diamide	MPPB_HUMAN	PMPCB	Mitochondrial-processing peptidase subunit beta	489	54.3	VTC*LESGLR
Q8TCS8	Hek293 Pank1b	Diamide	PNPT1_HUMAN	PNPT1	Polyribonucleotide nucleotidyltransferase 1	783	85.9	MLEASAENILQQDFC*HAIK
Q8TCS8	Hek293 Pank1b	Diamide	PNPT1_HUMAN	PNPT1	Polyribonucleotide nucleotidyltransferase 1, mitochondrial	783	86	DFITEIC*K
Q9Y2S7	Hek293 Pank1b	Diamide	PDIP2_HUMAN	POLDIP2	Polymerase delta-interacting protein 2	368	41.8	DC*PHISQR
P54098	Hek293 Pank1b	Diamide	DPOG1_HUMAN	POLG	DNA polymerase subunit gamma-1	1239	7.5	DGNSC*NVGSPFAK
O95602	Hek293 Pank1b	Diamide	RPA1_HUMAN	POLR1A	DNA-directed RNA polymerase;	1720	187.8	VC*LGEVLQK
O00411	Hek293 Pank1b	Diamide	RPOM_HUMAN	POLRMT	DNA-directed RNA polymerase	1230	138.6	DATPVPC*GR
O00411	Hek293 Pank1b	Diamide	RPOM_HUMAN	POLRMT	DNA-directed RNA polymerase	1230	138.6	ELAHC*QK
O00411	Hek293 Pank1b	Diamide	RPOM_HUMAN	POLRMT	DNA-directed RNA polymerase	1230	138.6	LLAEMLVQATQMPC*SLDKPHR
O00411	Hek293 Pank1b	Diamide	RPOM_HUMAN	POLRMT	DNA-directed RNA polymerase	1230	138.6	TLQC*LFEK
Q15181	Hek293 Pank1b	Diamide	IPYR_HUMAN	PPA1	Inorganic pyrophosphatase	289	32.7	C*DPDAAR
Q9H2U2	Hek293 Pank1b	Diamide	IPYR2_HUMAN	PPA2	Inorganic pyrophosphatase 2	334	37.9	C*TQEEAR
Q9H2U2	Hek293 Pank1b	Diamide	IPYR2_HUMAN	PPA2	Inorganic pyrophosphatase 2	334	37.9	GQPC*SQNYR
Q9H2U2	Hek293 Pank1b	Diamide	IPYR2_HUMAN	PPA2	Inorganic pyrophosphatase 2	334	37.9	STHQC*WK
P62937	Hek293 Pank1b	Diamide	PPIA_HUMAN	PPIA	Peptidyl-prolyl cis-trans isomerase A	165	18	KITIADC*GQLE
P62937	Hek293 Pank1b	Diamide	PPIA_HUMAN	PPIA	Peptidyl-prolyl cis-trans isomerase A	165	18	SMANAGPNTNGSQFFIC*TAK
P62937	Hek293 Pank1b	Diamide	PPIA_HUMAN	PPIA	Peptidyl-prolyl cis-trans isomerase A	165	18	IIPGFMC*QGGDFTR
P23284	Hek293 Pank1b	Diamide	PPIB_HUMAN	PPIB	Peptidyl-prolyl cis-trans isomerase B	216	23.7	DVIIADC*GK
O43447	Hek293 Pank1b	Diamide	PPIH_HUMAN	PPIH	Peptidyl-prolyl cis-trans isomerase;	177	10.3	C*DWLDGK
O15355	Hek293 Pank1b	Diamide	PPM1G_HUMAN	PPM1G	Protein phosphatase 1G	546	59.3	C*VVSEAGK
P62136	Hek293 Pank1b	Diamide	PP1A_HUMAN	PPP1CA;	Serine/threonine-protein phosphatase;	330	31	IYGFYDEC*K
Q14738	Hek293 Pank1b	Diamide	2A5D_HUMAN	PPP2R5D	Serine/threonine-protein phosphatase 2A 56 kDa regulatory subunit delta	602	18.5	LFDDC*TQQYK
P60510	Hek293 Pank1b	Diamide	PP4C_HUMAN	PPP4C	Serine/threonine-protein phosphatase 4 catalytic subunit	307	30.6	C*GNVAAILELDEHLQK
P53041	Hek293 Pank1b	Diamide	PPP5_HUMAN	PPP5C	Serine/threonine-protein phosphatase 5	499	55.1	TEC*YGYALGDATR
O00743	Hek293 Pank1b	Diamide	PPP6_HUMAN	PPP6C	Serine/threonine-protein phosphatase 6 catalytic N-terminally processed	305	18	LVTVWSAPNYC*YR
O00743	Hek293 Pank1b	Diamide	PPP6_HUMAN	PPP6C	Serine/threonine-protein phosphatase 6 catalytic N-terminally processed	305	18	C*GNIASIMVFK
P30044	Hek293 Pank1b	Diamide	PRDX5_HUMAN	PRDX5	Peroxiredoxin-5, mitochondrial	214	17	KGVLFGVPGAFTPGC*SK
P30041	Hek293 Pank1b	Diamide	PRDX6_HUMAN	PRDX6	Peroxiredoxin-6	224	25	DFTPVC*TTELGR
P30041	Hek293 Pank1b	Diamide	PRDX6_HUMAN	PRDX6	Peroxiredoxin-6	224	25	DINAYNC*EEPTEKLPFPIIDDR
P78527	Hek293 Pank1b	Diamide	PRKDC_HUMAN	PRKDC	DNA-dependent protein kinase catalytic subunit	4128	465.4	GLSSLLC*NFTK
P78527	Hek293 Pank1b	Diamide	PRKDC_HUMAN	PRKDC	DNA-dependent protein kinase catalytic subunit	4128	465.4	APPC*EYK
P78527	Hek293 Pank1b	Diamide	PRKDC_HUMAN	PRKDC	DNA-dependent protein kinase catalytic subunit	4128	465.4	C*GAALAGHQLIR
P78527	Hek293 Pank1b	Diamide	PRKDC_HUMAN	PRKDC	DNA-dependent protein kinase catalytic subunit	4128	465.4	GYGLFAGPC*K
Q99873	Hek293 Pank1b	Diamide	ANM1_HUMAN	PRMT1	Protein arginine N-methyltransferase 1	371	12.2	VIGIEC*SSISDYAVK
O94906	Hek293 Pank1b	Diamide	PRP6_HUMAN	PRPF6	Pre-mRNA-processing factor 6	941	102.4	AVAHC*PK
Q6P2Q9	Hek293 Pank1b	Diamide	PRP8_HUMAN	PRPF8	Pre-mRNA-processing-splicing factor 8	2335	273.6	FIC*ISDLR
P49721	Hek293 Pank1b	Diamide	PSB2_HUMAN	PSMB2	Proteasome subunit beta type-2	201	22.8	NLADC*LR
P35998	Hek293 Pank1b	Diamide	PRS7_HUMAN	PSMC2	26S protease regulatory subunit 7	433	33.3	TDAC*FIR
Q99460	Hek293 Pank1b	Diamide	PSMD1_HUMAN	PSMD1	26S proteasome non-ATPase regulatory subunit 1	953	102.3	VLTMPETC*R
O00231	Hek293 Pank1b	Diamide	PSD11_HUMAN	PSMD11	26S proteasome non-ATPase regulatory subunit 11	422	47.5	C*VAQASK
O00232	Hek293 Pank1b	Diamide	PSD12_HUMAN	PSMD12	26S proteasome non-ATPase regulatory subunit 12	456	50.6	AIYDTPC*IQAESEK
P55036	Hek293 Pank1b	Diamide	PSMD4_HUMAN	PSMD4	26S proteasome non-ATPase regulatory subunit 4	377	21.8	ITFC*TGIR
Q96EY7	Hek293 Pank1b	Diamide	PTCD3_HUMAN	PTCD3	Pentatricopeptide repeat domain-containing protein 3	689	78.5	DIAEPHIPC*LMPEYFEPQIK
Q15185	Hek293 Pank1b	Diamide	TEBP_HUMAN	PTGES3	Prostaglandin E synthase 3	160	15	HLNEIDLFHC*IDPNDSK
Q15185	Hek293 Pank1b	Diamide	TEBP_HUMAN	PTGES3	Prostaglandin E synthase 3	160	15	SILCC*LR
P18031	Hek293 Pank1b	Diamide	PTN1_HUMAN	PTPN1	Tyrosine-protein phosphatase non-receptor type	435	50	C*AQYWPQKEEK
P18031	Hek293 Pank1b	Diamide	PTN1_HUMAN	PTPN1	Tyrosine-protein phosphatase non-receptor type 1	435	50	HEASDFPC*R
P10586	Hek293 Pank1b	Diamide	PTPRF_HUMAN	PTPRF	Receptor-type tyrosine-protein phosphatase F	1907	111.2	C*DQYWPAR
Q9Y606	Hek293 Pank1b	Diamide	TRUA_HUMAN	PUS1	tRNA pseudouridine synthase A	427	47.4	GPQDPSAC*R
Q9UL25	Hek293 Pank1b	Diamide	RAB21_HUMAN	RAB21	Ras-related protein Rab-21	225	24.3	VVLLGEGC*VGK
P63000	Hek293 Pank1b	Diamide	RAC1_HUMAN	RAC1	Ras-related C3 botulinum toxin substrate 1	192	21.4	AVLC*PPPVK
P78406	Hek293 Pank1b	Diamide	RAE1L_HUMAN	RAE1	mRNA export factor	368	14.7	VFTASC*DK
P62826	Hek293 Pank1b	Diamide	RAN_HUMAN	RAN	GTP-binding nuclear protein	216	22.5	VC*ENIPIVLCGNK
P62826	Hek293 Pank1b	Diamide	RAN_HUMAN	RAN	GTP-binding nuclear protein	216	22.5	VCENIPIVLC*GNK
Q5T160	Hek293 Pank1b	Diamide	SYRM_HUMAN	RARS2	Probable arginine-tRNA ligase	578	65.5	AIAC*QLSR
Q5T160	Hek293 Pank1b	Diamide	SYRM_HUMAN	RARS2	Probable arginine-tRNA ligase	578	65.5	LLGITPVC*R
Q9P258	Hek293 Pank1b	Diamide	RCC2_HUMAN	RCC2	Protein RCC2	522	56.1	AVQDLC*GWR
Q00765	Hek293 Pank1b	Diamide	REEP5_HUMAN	REEP5	Receptor expression-enhancing protein 5	189	10.6	NC*MTDLLAK
O60942	Hek293 Pank1b	Diamide	MCE1_HUMAN	RNGTT	mRNA-capping enzyme	597	59.1	FNSQPVGDC*DFNVR
O60930	Hek293 Pank1b	Diamide	RNH1_HUMAN	RNH1	Ribonuclease inhibitor	286	30.4	DLC*GIVASK
Q9H4A4	Hek293 Pank1b	Diamide	AMPB_HUMAN	RNPEP	Aminopeptidase B	650	39	VWAEPC*LIDAAK
Q9H6T3	Hek293 Pank1b	Diamide	RPAP3_HUMAN	RPAP3	RNA polymerase II-associated protein 3	665	71.9	YDEAIDC*YTK
Q9H6T3	Hek293 Pank1b	Diamide	RPAP3_HUMAN	RPAP3	RNA polymerase II-associated protein 3	665	71.9	AIEC*YTR
P27635; Q96L21	Hek293 Pank1b	Diamide	RL10_HUMAN; RL10L_HUMAN	RPL10;RPL10L	60S ribosomal protein L10-like;60S ribosomal protein L10	214; 214	10	MLSC*AGADR
P62913	Hek293 Pank1b	Diamide	RL11_HUMAN	RPL11	60S ribosomal protein L11	178	20	IAVHC*TVR
P62913	Hek293 Pank1b	Diamide	RL11_HUMAN	RPL11	60S ribosomal protein L11	178	20	TGC*IGAK
P30050	Hek293 Pank1b	Diamide	RL12_HUMAN	RPL12	60S ribosomal protein L12	165	14.2	EILGTAQSVGC*NVDGR
P40429	Hek293 Pank1b	Diamide	RL13A_HUMAN	RPL13A	60S ribosomal protein L13a	203	23.9	C*EGINISGNFYR
P50914	Hek293 Pank1b	Diamide	RL14_HUMAN	RPL14	60S ribosomal protein L14	215	14.6	ALVDGPC*TQVR
Q07020	Hek293 Pank1b	Diamide	RL18_HUMAN	RPL18	60S ribosomal protein L18	188	14.5	GC*GTVLLSGPR
Q02543	Hek293 Pank1b	Diamide	RL18A_HUMAN	RPL18A	60S ribosomal protein L18a	176	16.2	DLTTAGAVTQC*YR
P39023	Hek293 Pank1b	Diamide	RL3_HUMAN	RPL3	60S ribosomal protein L3	403	40.3	GC*VVGTK
P62888	Hek293 Pank1b	Diamide	RL30_HUMAN	RPL30	60S ribosomal protein L30	115	12.7	LVILANNC*PALR
P62888	Hek293 Pank1b	Diamide	RL30_HUMAN	RPL30	60S ribosomal protein L30	115	12.7	TGVHHYSGNNIELGTAC*GK
P61513	Hek293 Pank1b	Diamide	RL37A_HUMAN	RPL37A	60S ribosomal protein L37a;	92	6.6	YTCSFC*GK
P46777	Hek293 Pank1b	Diamide	RL5_HUMAN	RPL5	60S ribosomal protein L5	297	14.1	DIIC*QIAYAR
P62424	Hek293 Pank1b	Diamide	RL7A_HUMAN	RPL7A	60S ribosomal protein L7a	266	16.5	MGVPYC*IIK
Q8NHW5	Hek293 Pank1b	Diamide	RLA0L_HUMAN	RPLP0P6	60S acidic ribosomal protein P0	317	15.8	C*FIVGADNVGSK
P04843	Hek293 Pank1b	Diamide	RPN1_HUMAN	RPN1	Dolichyl-diphosphooligosaccharide	607	49.9	TEGSDLC*DR
P78346	Hek293 Pank1b	Diamide	RPP30_HUMAN	RPP30	Ribonuclease P protein subunit p30	268	23.3	LTIIVSDPSHC*NVLR
P25398	Hek293 Pank1b	Diamide	RS12_HUMAN	RPS12	40S ribosomal protein S12	132	14.5	VVGCSC*VVVK
P25398	Hek293 Pank1b	Diamide	RS12_HUMAN	RPS12	40S ribosomal protein S12	132	14.5	VVGC*SCVVVK
P62244	Hek293 Pank1b	Diamide	RS15A_HUMAN	RPS15A	40S ribosomal protein S15a	130	11.5	C*GVISPR
P62249	Hek293 Pank1b	Diamide	RS16_HUMAN	RPS16	40S ribosomal protein S16	146	16.4	TATAVAHC*K
P15880	Hek293 Pank1b	Diamide	RS2_HUMAN	RPS2	40S ribosomal protein S2	293	21.2	IGKPHTVPC*K
P60866	Hek293 Pank1b	Diamide	RS20_HUMAN	RPS20	40S ribosomal protein S20	119	6.8	VC*ADLIR
P63220	Hek293 Pank1b	Diamide	RS21_HUMAN	RPS21	40S ribosomal protein S21	83	8.8	TYAIC*GAIR
Q71UM5; P42677	Hek293 Pank1b	Diamide	RS27L_HUMAN; RS27_HUMAN	RPS27L;RPS27	40S ribosomal protein S27;	84; 84	5.6	LTEGC*SFR
P23396	Hek293 Pank1b	Diamide	RS3_HUMAN	RPS3	40S ribosomal protein S3	243	26.7	GLC*AIAQAESLR
P23396	Hek293 Pank1b	Diamide	RS3_HUMAN	RPS3	40S ribosomal protein S3	243	26.7	GC*EVVVSGK
P61247	Hek293 Pank1b	Diamide	RS3A_HUMAN	RPS3A	40S ribosomal protein S3a	264	16.5	LFC*VGFTK
P61247	Hek293 Pank1b	Diamide	RS3A_HUMAN	RPS3A	40S ribosomal protein S3a	264	16.5	AC*QSIYPLHDVFVR
P62701	Hek293 Pank1b	Diamide	RS4X_HUMAN	RPS4X	40S ribosomal protein S4, X isoform	263	29.6	FDTGNLC*MVTGGANLGR
P23443; Q9UBS0	Hek293 Pank1b	Diamide	KS6B1_HUMAN; KS6B2_HUMAN	RPS6KB1; RPS6KB2	Ribosomal protein S6 kinase beta-1/2	525; 482	51	LTDFGLC*K
P08865	Hek293 Pank1b	Diamide	RSSA_HUMAN	RPSA;RPSAP58	40S ribosomal protein SA	295	29.5	YVDIAIPC*NNK
Q6P087	Hek293 Pank1b	Diamide	RUSD3_HUMAN	RPUSD3	RNA pseudouridylate synthase domain-containing protein 3	351	36.9	TLQC*LGLR
P23921	Hek293 Pank1b	Diamide	RIR1_HUMAN	RRM1	Ribonucleoside-diphosphate reductase large subunit	792	52	IIDINYYPVPEAC*LSNK
Q9Y265	Hek293 Pank1b	Diamide	RUVB1_HUMAN	RUVBL1	RuvB-like 1	456	34.8	EVYEGEVTELTPC*ETENPMGGYGK
A3KN83	Hek293 Pank1b	Diamide	SBNO1_HUMAN	SBNO1	Protein strawberry notch homolog 1	1393	80.8	NLC*PVGSSKPTK
Q9Y6P5	Hek293 Pank1b	Diamide	SESN1_HUMAN	SESN1	Sestrin-1	492	49.6	TVVC*TPEK
Q15459	Hek293 Pank1b	Diamide	SF3A1_HUMAN	SF3A1	Splicing factor 3A subunit 1	793	81.7	EVLDQVC*YR
Q15393	Hek293 Pank1b	Diamide	SF3B3_HUMAN	SF3B3	Splicing factor 3B subunit 3	1217	44.6	FGNIC*VVR
O43765	Hek293 Pank1b	Diamide	SGTA_HUMAN	SGTA	Small glutamine-rich tetratricopeptide repeat-containing protein alpha	313	17.8	AIC*IDPAYSK
P63208	Hek293 Pank1b	Diamide	SKP1_HUMAN	SKP1	S-phase kinase-associated protein 1	163	18.7	GLLDVTC*K
P53007	Hek293 Pank1b	Diamide	TXTP_HUMAN	SLC25A1	Tricarboxylate transport protein, mitochondrial	311	34	GIGDC*VR
O43772	Hek293 Pank1b	Diamide	MCAT_HUMAN	SLC25A20	Mitochondrial carnitine/acylcarnitine carrier protein	301	27.7	C*LLQIQASSGESK
P05141	Hek293 Pank1b	Diamide	ADT2_HUMAN	SLC25A5	ADP/ATP translocase 2 2, N-terminally processed	298	32.8	KGTDIMYTGTLDC*WR
P05141	Hek293 Pank1b	Diamide	ADT2_HUMAN	SLC25A5	ADP/ATP translocase 2	298	32.8	GLGDC*LVK
O95347	Hek293 Pank1b	Diamide	SMC2_HUMAN	SMC2	Structural maintenance of chromosomes protein 2	1197	124.9	NLAC*EESK
O95347	Hek293 Pank1b	Diamide	SMC2_HUMAN	SMC2	Structural maintenance of chromosomes protein 2	1197	124.9	C*IAPETLR
P52788	Hek293 Pank1b	Diamide	SPSY_HUMAN	SMS	Spermine synthase	366	31.1	LYC*PVEFSK
Q7KZF4	Hek293 Pank1b	Diamide	SND1_HUMAN	SND1	Staphylococcal nuclease domain-containing protein 1	910	102	MVLSGC*AIIVR
O75643	Hek293 Pank1b	Diamide	U520_HUMAN	SNRNP200	U5 small nuclear ribonucleoprotein 200 kDa helicase	2136	244.5	FLHC*TEKDLIPYLEK
P62306	Hek293 Pank1b	Diamide	RUXF_HUMAN	SNRPF	Small nuclear ribonucleoprotein F	86	9.7	C*NNVLYIR
P63162	Hek293 Pank1b	Diamide	RSMN_HUMAN	SNRPN	Small nuclear ribonucleoprotein-associated proteins B and B'	240	7	C*ILQDGR
Q13596	Hek293 Pank1b	Diamide	SNX1_HUMAN	SNX1	Sorting nexin-1	522	35.6	LQEVEC*EEQR
O60271	Hek293 Pank1b	Diamide	JIP4_HUMAN	SPAG9	C-Jun-amino-terminal kinase-interacting protein 4	1321	19.3	VDELTC*EK
Q9UQ90	Hek293 Pank1b	Diamide	SPG7_HUMAN	SPG7	Paraplegin	795	53.9	GALLLGPPGC*GK
Q8WW59	Hek293 Pank1b	Diamide	SPRY4_HUMAN	SPRYD4	SPRY domain-containing protein 4	207	23.1	DSC*IGVDDR
P49458	Hek293 Pank1b	Diamide	SRP09_HUMAN	SRP9	Signal recognition particle 9 kDa protein	86	10.1	HSDGNLC*VK
Q8IYB3	Hek293 Pank1b	Diamide	SRRM1_HUMAN	SRRM1	Serine/arginine repetitive matrix protein 1	904	9.2	FAEC*LEK
Q9BXP5	Hek293 Pank1b	Diamide	SRRT_HUMAN	SRRT	Serrate RNA effector molecule homolog	876	56.7	IVHSLDYYNTC*EYPNEDEMPNR
Q9BXP5	Hek293 Pank1b	Diamide	SRRT_HUMAN	SRRT	Serrate RNA effector molecule homolog	876	56.7	AEIISLC*K
Q9BXP5	Hek293 Pank1b	Diamide	SRRT_HUMAN	SRRT	Serrate RNA effector molecule homolog	876	56.7	EIC*WNLQNIR
Q07955	Hek293 Pank1b	Diamide	SRSF1_HUMAN	SRSF1	Serine/arginine-rich splicing factor 1	248	16.3	EAGDVC*YADVYR
Q13247; Q08170	Hek293 Pank1b	Diamide	SRSF6_HUMAN; SRSF4_HUMAN	SRSF6;SRSF4	Serine/arginine-rich splicing factor 4	344; 494	18.3	C*SWQDLK
Q13242	Hek293 Pank1b	Diamide	SRSF9_HUMAN	SRSF9	Serine/arginine-rich splicing factor 9	221	25.5	NGYDYGQC*R
P31948	Hek293 Pank1b	Diamide	STIP1_HUMAN	STIP1	Stress-induced-phosphoprotein 1	543	59.8	ALDLDSSC*KEAADGYQR
P31948	Hek293 Pank1b	Diamide	STIP1_HUMAN	STIP1	Stress-induced-phosphoprotein 1	543	59.8	AYEDGC*K
Q9UJZ1	Hek293 Pank1b	Diamide	STML2_HUMAN	STOML2	Stomatin-like protein 2	356	38.5	ERESLNASIVDAINQAADC*WGIR
Q9Y3F4	Hek293 Pank1b	Diamide	STRAP_HUMAN	STRAP	Serine-threonine kinase receptor-associated protein	350	28.5	C*VLPEEDSGELAKPK
Q9UNE7	Hek293 Pank1b	Diamide	CHIP_HUMAN	STUB1	E3 ubiquitin-protein ligase CHIP	303	24.5	KYPEAAAC*YGR
Q96I99	Hek293 Pank1b	Diamide	SUCB2_HUMAN	SUCLG2	Succinyl-CoA ligase [GDP-forming] subunit beta	432	46.5	SC*NGPVLVGSPQGGVDIEEVAASNPELIFK
P37802	Hek293 Pank1b	Diamide	TAGL2_HUMAN	TAGLN2	Transgelin-2	199	22.4	NMAC*VQR
Q9BW92	Hek293 Pank1b	Diamide	SYTM_HUMAN	TARS2	Threonine-tRNA ligase	718	81	LALSTRPSGFLGDPC*LWDQAEQVLK
Q15813	Hek293 Pank1b	Diamide	TBCE_HUMAN	TBCE	Tubulin-specific chaperone E	527	59.3	C*EILPEER
O14776	Hek293 Pank1b	Diamide	TCRG1_HUMAN	TCERG1	Transcription elongation regulator 1	1098	121.7	YLVLDC*VPEER
O14776	Hek293 Pank1b	Diamide	TCRG1_HUMAN	TCERG1	Transcription elongation regulator 1	1098	121.7	VATAPIPGTPWC*VVWTGDER
P17987	Hek293 Pank1b	Diamide	TCPA_HUMAN	TCP1	T-complex protein 1 subunit alpha	556	46.9	IC*DDELILIK
P17987	Hek293 Pank1b	Diamide	TCPA_HUMAN	TCP1	T-complex protein 1 subunit alpha	556	46.9	SLHDALC*VVKR
P17987	Hek293 Pank1b	Diamide	TCPA_HUMAN	TCP1	T-complex protein 1 subunit alpha	556	46.9	YINENLIVNTDELGRDC*LINAAK
P17987	Hek293 Pank1b	Diamide	TCPA_HUMAN	TCP1	T-complex protein 1 subunit alpha	556	46.9	IAC*LDFSLQK
Q13569	Hek293 Pank1b	Diamide	TDG_HUMAN	TDG	G/T mismatch-specific thymine DNA glycosylase	410	28.9	C*IYEIFSK
Q8WVM0	Hek293 Pank1b	Diamide	TFB1M_HUMAN	TFB1M	Dimethyladenosine transferase 1, mitochondrial	346	39.5	WLENISC*R
Q86W42	Hek293 Pank1b	Diamide	THOC6_HUMAN	THOC6	THO complex subunit 6 homolog	341	34.8	C*VNQWQLSGELK
O75663	Hek293 Pank1b	Diamide	TIPRL_HUMAN	TIPRL	TIP41-like protein	272	20.2	DFC*FGPWK
Q9HD45	Hek293 Pank1b	Diamide	TM9S3_HUMAN	TM9SF3	Transmembrane 9 superfamily member 3	589	67.9	NLSGQPNFPC*R
Q9NYL9	Hek293 Pank1b	Diamide	TMOD3_HUMAN	TMOD3	Tropomodulin-3	352	20.8	C*FSLAATR
Q9Y5L0	Hek293 Pank1b	Diamide	TNPO3_HUMAN	TNPO3	Transportin-3	923	96.7	QVC*WALR
Q9Y5L0	Hek293 Pank1b	Diamide	TNPO3_HUMAN	TNPO3	Transportin-3	923	96.7	QVTSAEEC*K
P60174	Hek293 Pank1b	Diamide	TPIS_HUMAN	TPI1	Triosephosphate isomerase	249	26.7	IAVAAQNC*YK
P06753	Hek293 Pank1b	Diamide	TPM3_HUMAN	TPM3	Tropomyosin alpha-3 chain	285	26.3	C*LSAAEEK
P51580	Hek293 Pank1b	Diamide	TPMT_HUMAN	TPMT	Thiopurine S-methyltransferase	245	28.2	SWGIDC*LFEK
P29144	Hek293 Pank1b	Diamide	TPP2_HUMAN	TPP2	Tripeptidyl-peptidase 2	1249	139.8	YEDLAPC*ITLK
Q12931	Hek293 Pank1b	Diamide	TRAP1_HUMAN	TRAP1	Heat shock protein 75 kDa	704	80.1	SPAAEC*LSEKETEELMAWMR
Q12931	Hek293 Pank1b	Diamide	TRAP1_HUMAN	TRAP1	Heat shock protein 75 kDa, mitochondrial	704	57.2	NIYYLC*APNR
Q7L0Y3	Hek293 Pank1b	Diamide	TM10C_HUMAN	TRMT10C	Mitochondrial ribonuclease P protein 1	403	47.3	SSVQEEC*VSTISSSKDEDPLAATR
Q7L0Y3	Hek293 Pank1b	Diamide	TM10C_HUMAN	TRMT10C	Mitochondrial ribonuclease P protein 1	403	47.3	TLMEC*VSNTAK
Q8IZ69	Hek293 Pank1b	Diamide	TRM2A_HUMAN	TRMT2A	tRNA -methyltransferase homolog A	625	70.8	LLYVSC*NPR
Q96FX7	Hek293 Pank1b	Diamide	TRM61_HUMAN	TRMT61A	tRNA -N*)-methyltransferase catalytic subunit	289	20.4	FCSFSPC*IEQVQR
Q9BVS5	Hek293 Pank1b	Diamide	TR61B_HUMAN	TRMT61B	tRNA -N*)-methyltransferase, mitochondrial	477	11.5	DWLVC*LAK
P10155	Hek293 Pank1b	Diamide	RO60_HUMAN	TROVE2	60 kDa SS-A/Ro ribonucleoprotein	538	22.1	GC*EVIQEIK
Q9Y4A5	Hek293 Pank1b	Diamide	TRRAP_HUMAN	TRRAP	Transformation/transcription domain-associated protein	3859	405.8	LLLNLVDC*IR
P43897	Hek293 Pank1b	Diamide	EFTS_HUMAN	TSFM	Elongation factor Ts	325	35.3	KALETC*GGDLK
Q2NL82	Hek293 Pank1b	Diamide	TSR1_HUMAN	TSR1	Pre-rRNA-processing protein TSR1 homolog	804	23.6	DTGTVHLNELGNTQNFMLLC*PR
P49411	Hek293 Pank1b	Diamide	EFTU_HUMAN	TUFM	Elongation factor Tu	452	47.9	HYAHTDC*PGHADYVK
P49411	Hek293 Pank1b	Diamide	EFTU_HUMAN	TUFM	Elongation factor Tu	452	47.9	KGDEC*ELLGHSK
P10599	Hek293 Pank1b	Diamide	THIO_HUMAN	TXN	Thioredoxin	105	9.5	C*MPTFQFFK
P26368	Hek293 Pank1b	Diamide	U2AF2_HUMAN	U2AF2	Splicing factor U2AF 65 kDa subunit	475	33.9	SIEIPRPVDGVEVPGC*GK
O15042	Hek293 Pank1b	Diamide	SR140_HUMAN	U2SURP	U2 snRNP-associated SURP motif-containing protein	1029	118.2	NC*GFVAFMNR
O15042	Hek293 Pank1b	Diamide	SR140_HUMAN	U2SURP	U2 snRNP-associated SURP motif-containing protein	1029	118.2	LC*QIFSDLNATYR
P22314	Hek293 Pank1b	Diamide	UBA1_HUMAN	UBA1	Ubiquitin-like modifier-activating enzyme 1	1058	29.2	DNPGVVTC*LDEAR
Q9Y2X8	Hek293 Pank1b	Diamide	UB2D4_HUMAN	UBE2D4	Ubiquitin-conjugating enzyme E2 D4;	147	8.2	IYHPNINSNGSIC*LDILR
P61088	Hek293 Pank1b	Diamide	UBE2N_HUMAN	UBE2N	Ubiquitin-conjugating enzyme E2 N	152	10.1	IC*LDILKDK
Q9BZL1	Hek293 Pank1b	Diamide	UBL5_HUMAN	UBL5	Ubiquitin-like protein 5	73	8.5	C*NTDDTIGDLKK
P11172	Hek293 Pank1b	Diamide	UMPS_HUMAN	UMPS	Uridine 5'-monophosphate synthase	480	37.6	C*HEFLIFEDR
P31930	Hek293 Pank1b	Diamide	QCR1_HUMAN	UQCRC1	Cytochrome b-c1 complex subunit 1	480	52.6	YIYDQC*PAVAGYGPIEQLPDYNR
P06132	Hek293 Pank1b	Diamide	DCUP_HUMAN	UROD	Uroporphyrinogen decarboxylase	367	21.5	AAQDFFSTC*R
P26640	Hek293 Pank1b	Diamide	SYVC_HUMAN	VARS	Valine--tRNA ligase	1264	18.1	IC*LQPPPTSR
P55072	Hek293 Pank1b	Diamide	TERA_HUMAN	VCP	Transitional endoplasmic reticulum ATPase	806	89.3	GVLFYGPPGC*GK
P21796	Hek293 Pank1b	Diamide	VDAC1_HUMAN	VDAC1	Voltage-dependent anion-selective channel protein 1	283	30.8	YQIDPDAC*FSAK
P45880	Hek293 Pank1b	Diamide	VDAC2_HUMAN	VDAC2	Voltage-dependent anion-selective channel protein 2	294	12	SC*SGVEFSTSGSSNTDTGK
P45880	Hek293 Pank1b	Diamide	VDAC2_HUMAN	VDAC2	Voltage-dependent anion-selective channel protein 2	294	12	WC*EYGLTFTEK
Q9Y277	Hek293 Pank1b	Diamide	VDAC3_HUMAN	VDAC3	Voltage-dependent anion-selective channel protein 3	283	11.1	VC*NYGLTFTQK
Q5VIR6	Hek293 Pank1b	Diamide	VPS53_HUMAN	VPS53	Vacuolar protein sorting-associated protein 53 homolog	832	94.4	LLTDC*NTETFQK
Q99986	Hek293 Pank1b	Diamide	VRK1_HUMAN	VRK1	Serine/threonine-protein kinase VRK1	396	26.6	C*HDGTIEFTSIDAHNGVAPSR
Q9C0J8	Hek293 Pank1b	Diamide	WDR33_HUMAN	WDR33	pre-mRNA 3' end processing protein	1336	23.2	C*PVFVVR
O14980	Hek293 Pank1b	Diamide	XPO1_HUMAN	XPO1	Exportin-1	1071	123.4	DLLGLC*EQK
O14980	Hek293 Pank1b	Diamide	XPO1_HUMAN	XPO1	Exportin-1	1071	123.4	TSSDPTC*VEK
Q9HAV4	Hek293 Pank1b	Diamide	XPO5_HUMAN	XPO5	Exportin-5	1204	28.3	DSLDQFDC*K
Q96QU8	Hek293 Pank1b	Diamide	XPO6_HUMAN	XPO6	Exportin-6	1125	28.9	TTSEELAC*PR
P13010	Hek293 Pank1b	Diamide	XRCC5_HUMAN	XRCC5	X-ray repair cross-complementing protein 5	732	82.7	C*FSVLGFCK
P13010	Hek293 Pank1b	Diamide	XRCC5_HUMAN	XRCC5	X-ray repair cross-complementing protein 5	732	82.7	HSIHWPC*R
P12956	Hek293 Pank1b	Diamide	XRCC6_HUMAN	XRCC6	X-ray repair cross-complementing protein 6	609	54.6	EVAALC*R
Q8IZH2	Hek293 Pank1b	Diamide	XRN1_HUMAN	XRN1	5'-3' exoribonuclease 1	1706	130.1	ALYFC*GFPTLK
P62258	Hek293 Pank1b	Diamide	1433E_HUMAN	YWHAE	14-3-3 protein epsilon	255	12.6	LICC*DILDVLDK
Q8N4Q0	Hek293 Pank1b	Diamide	PTGR3_HUMAN	ZADH2	Zinc-binding alcohol dehydrogenase domain-containing protein 2	377	40.1	DC*PVPLPGDGDLLVR
Q5TAX3	Hek293 Pank1b	Diamide	TUT4_HUMAN	ZCCHC11	Terminal uridylyltransferase 4	1644	38.3	C*IAIEDPFDLNHNLGAGVSR
Q9H7C9	Hek293 Pank1b	Diamide	AAMDC_HUMAN	AAMDC	Mth938 domain-containing protein	122	13.3	VGGVFHSTC*
P49588	Hek293 Pank1b	Diamide	SYAC_HUMAN	AARS	Alanine--tRNA ligase, cytoplasmic	968	106.8	AVYTQDC*PLAAAK
P61221	Hek293 Pank1b	Diamide	ABCE1_HUMAN	ABCE1	ATP-binding cassette sub-family E member 1	599	67.3	YC*ANAFK
Q9H845	Hek293 Pank1b	Diamide	ACAD9_HUMAN	ACAD9	Acyl-CoA dehydrogenase family member 9, mitochondrial	621	68.8	GSNTC*EVHFENTK
P49748	Hek293 Pank1b	Diamide	ACADV_HUMAN	ACADVL	Very long-chain specific acyl-CoA dehydrogenase, mitochondrial	655	70.4	TSAVPSPC*GK
Q9UKV3	Hek293 Pank1b	Diamide	ACINU_HUMAN	ACIN1	Apoptotic chromatin condensation inducer in the nucleus	1341	151.9	C*EAEEAEPPAATQPQTSETQTSHLPESER
Q9UKV3	Hek293 Pank1b	Diamide	ACINU_HUMAN	ACIN1	Apoptotic chromatin condensation inducer in the nucleus	1341	151.9	GITEEC*LK
Q99798	Hek293 Pank1b	Diamide	ACON_HUMAN	ACO2	Aconitate hydratase, mitochondrial	780	85.4	C*TTDHISAAGPWLK
P61158	Hek293 Pank1b	Diamide	ARP3_HUMAN	ACTR3	Actin-related protein 3	418	47.4	KDYEEIGPSIC*R
P55265	Hek293 Pank1b	Diamide	DSRAD_HUMAN	ADAR	Double-stranded RNA-specific adenosine deaminase	1226	136.1	LGNSC*EFR
Q96D53	Hek293 Pank1b	Diamide	COQ8B_HUMAN	ADCK4	AarF domain-containing protein kinase 4	544	60.069	LC*PPPEETYALHR
Q96SZ5	Hek293 Pank1b	Diamide	AEDO_HUMAN	ADO	2-aminoethanethiol dioxygenase	270	29.751	AEYTEASGPC*ILTPHR
Q96SZ5	Hek293 Pank1b	Diamide	AEDO_HUMAN	ADO	2-aminoethanethiol dioxygenase	270	29.751	EASSSAC*DLPR
Q16186	Hek293 Pank1b	Diamide	ADRM1_HUMAN	ADRM1	Proteasomal ubiquitin receptor ADRM1	407	42.153	VPQC*PSGR
P30520	Hek293 Pank1b	Diamide	PURA2_HUMAN	ADSS	Adenylosuccinate synthetase isozyme 2	456	50.097	AFAETYPAASSLPNGDC*GRPR
O00116	Hek293 Pank1b	Diamide	ADAS_HUMAN	AGPS	Alkyldihydroxyacetonephosphate synthase, peroxisomal	658	72.912	C*APASIR
O00116	Hek293 Pank1b	Diamide	ADAS_HUMAN	AGPS	Alkyldihydroxyacetonephosphate synthase, peroxisomal	658	72.912	AHGHC*LHEIFLLR
Q13155	Hek293 Pank1b	Diamide	AIMP2_HUMAN	AIMP2	Aminoacyl tRNA synthase complex-interacting multifunctional protein 2	320	35.349	VELPTC*MYR
Q92667	Hek293 Pank1b	Diamide	AKAP1_HUMAN	AKAP1	A-kinase anchor protein 1, mitochondrial	903	97.342	LPAEPPALLQTHPPC*R
Q92667	Hek293 Pank1b	Diamide	AKAP1_HUMAN	AKAP1	A-kinase anchor protein 1, mitochondrial	903	97.342	VC*QASQLQGQK
Q92667	Hek293 Pank1b	Diamide	AKAP1_HUMAN	AKAP1	A-kinase anchor protein 1, mitochondrial	903	97.342	EPLPVEDVC*PK
Q92667	Hek293 Pank1b	Diamide	AKAP1_HUMAN	AKAP1	A-kinase anchor protein 1, mitochondrial	903	97.342	TYVSC*LK
Q02952	Hek293 Pank1b	Diamide	AKA12_HUMAN	AKAP12	A-kinase anchor protein 12	1782	191.482	GEGTEEAEC*K
Q02952	Hek293 Pank1b	Diamide	AKA12_HUMAN	AKAP12	A-kinase anchor protein 12	1782	191.482	NEDFAAHPGEDAVPTGPDC*QAK
Q02952	Hek293 Pank1b	Diamide	AKA12_HUMAN	AKAP12	A-kinase anchor protein 12	1782	191.482	LKETC*VSGEDPTQGADLSPDEK
P14550	Hek293 Pank1b	Diamide	AK1A1_HUMAN	AKR1A1	Alcohol dehydrogenase [NADP]	325	36.573	AASC*VLLHTGQK
P15121	Hek293 Pank1b	Diamide	ALDR_HUMAN	AKR1B1	Aldose reductase	316	35.853	VC*ALLSCTSHK
P15121	Hek293 Pank1b	Diamide	ALDR_HUMAN	AKR1B1	Aldose reductase	316	35.853	VCALLSC*TSHK
P15121	Hek293 Pank1b	Diamide	ALDR_HUMAN	AKR1B1	Aldose reductase	316	35.853	LWC*TYHEK
P54886	Hek293 Pank1b	Diamide	P5CS_HUMAN	ALDH18A1	Delta-1-pyrroline-5-carboxylate synthase;Glutamate 5-kinase	795	87.302	C*EYPAACNALETLLIHR
P05091	Hek293 Pank1b	Diamide	ALDH2_HUMAN	ALDH2	Aldehyde dehydrogenase, mitochondrial	517	56.381	LLC*GGGIAADR
P49189	Hek293 Pank1b	Diamide	AL9A1_HUMAN	ALDH9A1	4-trimethylaminobutyraldehyde dehydrogenase	494	53.802	VLC*GGDIYVPEDPK
P49189	Hek293 Pank1b	Diamide	AL9A1_HUMAN	ALDH9A1	4-trimethylaminobutyraldehyde dehydrogenase	494	53.802	VIATFTC*SGEK
P04075	Hek293 Pank1b	Diamide	ALDOA_HUMAN	ALDOA	Fructose-bisphosphate aldolase A	364	39.42	ALANSLAC*QGK
Q01433	Hek293 Pank1b	Diamide	AMPD2_HUMAN	AMPD2	AMP deaminase 2	879	100.688	SLPGPAPC*LK
Q9UJX3	Hek293 Pank1b	Diamide	APC7_HUMAN	ANAPC7	Anaphase-promoting complex subunit 7	599	66.855	NALANQSDC*VLHR
Q12955	Hek293 Pank1b	Diamide	ANK3_HUMAN	ANK3	Ankyrin-3	4377	480.41	LDDSPDQC*R
Q9P2R3	Hek293 Pank1b	Diamide	ANFY1_HUMAN	ANKFY1	Rabankyrin-5	1169	128.399	GNANLC*R
Q86XL3	Hek293 Pank1b	Diamide	ANKL2_HUMAN	ANKLE2	Ankyrin repeat and LEM domain-containing protein 2	938	104.114	C*GPITSTTR
O75179	Hek293 Pank1b	Diamide	ANR17_HUMAN	ANKRD17	Ankyrin repeat domain-containing protein 17	2603	274.258	VC*DLLLK
Q9NQW6	Hek293 Pank1b	Diamide	ANLN_HUMAN	ANLN	Actin-binding protein anillin	1124	124.199	QEATFC*SQR
P39687	Hek293 Pank1b	Diamide	AN32A_HUMAN	ANP32A	Acidic leucine-rich nuclear phosphoprotein 32 family member A	249	28.585	C*PNLTHLNLSGNK
P08133	Hek293 Pank1b	Diamide	ANXA6_HUMAN	ANXA6	Annexin A6	673	75.873	QEVC*QSYK
Q8N6T3	Hek293 Pank1b	Diamide	ARFG1_HUMAN	ARFGAP1	ADP-ribosylation factor GTPase-activating protein 1	406	44.668	KSPSSDSWTC*ADTSTER
Q9NP61	Hek293 Pank1b	Diamide	ARFG3_HUMAN	ARFGAP3	ADP-ribosylation factor GTPase-activating protein 3	516	56.928	LANTC*FNEIEK
P78540	Hek293 Pank1b	Diamide	ARGI2_HUMAN	ARG2	Arginase-2, mitochondrial	354	38.578	LSSLGC*HLK
Q9Y4X5	Hek293 Pank1b	Diamide	ARI1_HUMAN	ARIH1	E3 ubiquitin-protein ligase ARIH1	557	64.118	YLFYC*NR
Q9Y4X5	Hek293 Pank1b	Diamide	ARI1_HUMAN	ARIH1	E3 ubiquitin-protein ligase ARIH1	557	64.118	LFAEC*HVINPSK
Q7Z6K5	Hek293 Pank1b	Diamide	ARPIN_HUMAN	ARPIN	Arpin	226	24.943	C*NFTGDGK
Q7Z6K5	Hek293 Pank1b	Diamide	ARPIN_HUMAN	ASMTL	N-acetylserotonin O-methyltransferase-like protein	226	68.857	AEAGEAGQATAEAEC*HR
Q9NWL6	Hek293 Pank1b	Diamide	ASND1_HUMAN	ASNSD1	Asparagine synthetase domain-containing protein 1	643	72.08	C*EIPSEEFSK
Q8NBU5	Hek293 Pank1b	Diamide	ATAD1_HUMAN	ATAD1	ATPase family AAA domain-containing protein 1	361	40.744	DAALLC*VR
O94817	Hek293 Pank1b	Diamide	ATG12_HUMAN	ATG12	Ubiquitin-like protein ATG12	140	15.113	LVLHYC*K
P16615	Hek293 Pank1b	Diamide	AT2A2_HUMAN	ATP2A2	Sarcoplasmic/endoplasmic reticulum calcium ATPase 2	1042	114.757	NYLEPGKEC*VQPATK
P56134	Hek293 Pank1b	Diamide	ATPK_HUMAN	ATP5J2	ATP synthase subunit f, mitochondrial	94	10.918	ASVGEC*PAPVPVKDK
O75348	Hek293 Pank1b	Diamide	VATG1_HUMAN	ATP6V1G1	V-type proton ATPase subunit G 1	118	13.758	GSC*STEVEK
Q9UBB4	Hek293 Pank1b	Diamide	ATX10_HUMAN	ATXN10	Ataxin-10	475	53.489	SSHAVELAC*R
Q99700	Hek293 Pank1b	Diamide	ATX2_HUMAN	ATXN2	Ataxin-2	1313	140.283	RGPEVTSQGVQTSSPAC*K
Q96GX2	Hek293 Pank1b	Diamide	A7L3B_HUMAN	ATXN7L3B	Putative ataxin-7-like protein 3B	97	10.771	LPLC*SLPGEPGNGPDQQLQR
Q9UL15	Hek293 Pank1b	Diamide	BAG5_HUMAN	BAG5	BAG family molecular chaperone regulator 5	447	51.2	LFAC*EEHPSHK
O75531	Hek293 Pank1b	Diamide	BAF_HUMAN	BANF1	Barrier-to-autointegration factor; N-terminally processed	89	10.059	DTC*GANAK
Q9UIG0	Hek293 Pank1b	Diamide	BAZ1B_HUMAN	BAZ1B	Tyrosine-protein kinase BAZ1B	1483	170.903	DHTVSGDEDYC*PR
Q9UIF9	Hek293 Pank1b	Diamide	BAZ2A_HUMAN	BAZ2A	Bromodomain adjacent to zinc finger domain protein 2A	1905	211.198	GEC*QTTIQGQAR
Q9NYF8	Hek293 Pank1b	Diamide	BCLF1_HUMAN	BCLAF1	Bcl-2-associated transcription factor 1	920	106.122	C*DSADLR
Q8NFC6	Hek293 Pank1b	Diamide	BD1L1_HUMAN	BOD1L1	Biorientation of chromosomes in cell division protein 1-like 1	3051	330.466	SEIC*TEEPQK
Q8NFC6	Hek293 Pank1b	Diamide	BD1L1_HUMAN	BOD1L1	Biorientation of chromosomes in cell division protein 1-like 1	3051	330.466	DTDIC*SSAK
Q14137	Hek293 Pank1b	Diamide	BOP1_HUMAN	BOP1	Ribosome biogenesis protein BOP1	746	83.63	TTEEQVQASTPC*PR
O95861	Hek293 Pank1b	Diamide	BPNT1_HUMAN	BPNT1	3',5'-bisphosphate nucleotidase 1	308	33.392	TC*ATDLQTK
O95861	Hek293 Pank1b	Diamide	BPNT1_HUMAN	BPNT1	3',5'-bisphosphate nucleotidase 1	308	33.392	ASAYVFASPGC*K
P25440	Hek293 Pank1b	Diamide	BRD2_HUMAN	BRD2	Bromodomain-containing protein 2	801	88.061	YVLSC*LR
O60885	Hek293 Pank1b	Diamide	BRD4_HUMAN	BRD4	Bromodomain-containing protein 4	1362	152.219	YVTSC*LR
Q9NPI1	Hek293 Pank1b	Diamide	BRD7_HUMAN	BRD7	Bromodomain-containing protein 7	651	74.139	DLQC*HAPVR
Q8TDN6	Hek293 Pank1b	Diamide	BRX1_HUMAN	BRIX1	Ribosome biogenesis protein BRX1 homolog	353	41.401	IPGPVC*K
Q9Y6E2	Hek293 Pank1b	Diamide	BZW2_HUMAN	BZW2	Basic leucine zipper and W2 domain-containing protein 2	419	48.162	MTNHC*VFSANEDHETIR
P57076	Hek293 Pank1b	Diamide	CF298_HUMAN	C21ORF59	UPF0769 protein C21orf59	290	33.224	C*VPSGGAVFK
Q6NW34	Hek293 Pank1b	Diamide	NEPRO_HUMAN	C3ORF17	Uncharacterized protein C3orf17	567	64.552	LSHC*TVHR
Q9NWY4	Hek293 Pank1b	Diamide	HPF1_HUMAN	C4ORF27	UPF0609 protein C4orf27	346	39.436	RPGGEGPQC*EK
Q9H7E9	Hek293 Pank1b	Diamide	CH033_HUMAN	C8ORF33	UPF0488 protein C8orf33	229	24.993	AALGHLAGEAAAAPGPGTPC*ASR
Q6P1X6	Hek293 Pank1b	Diamide	CH082_HUMAN	C8ORF82	UPF0598 protein C8orf82	216	23.889	NFITC*FK
Q5T280	Hek293 Pank1b	Diamide	CI114_HUMAN	C9ORF114	Putative methyltransferase C9orf114	376	42.009	LNQQQHPDC*K
Q9BUH6	Hek293 Pank1b	Diamide	PAXX_HUMAN	C9ORF142	Protein PAXX	204	21.64	C*PGESLINPGFK
P27797	Hek293 Pank1b	Diamide	CALR_HUMAN	CALR	Calreticulin	417	48.142	HEQNIDC*GGGYVK
Q01518	Hek293 Pank1b	Diamide	CAP1_HUMAN	CAP1	Adenylyl cyclase-associated protein 1	475	51.901	ALLVTASQC*QQPAENK
P17655	Hek293 Pank1b	Diamide	CAN2_HUMAN	CAPN2	Calpain-2 catalytic subunit	700	79.995	WNDNC*PSWNTIDPEER
P20810	Hek293 Pank1b	Diamide	ICAL_HUMAN	CAST	Calpastatin	708	76.573	AAAPAPVSEAVC*R
P22681	Hek293 Pank1b	Diamide	CBL_HUMAN	CBL	E3 ubiquitin-protein ligase CBL	906	99.633	VC*VPSSASALGTASK
P35520	Hek293 Pank1b	Diamide	CBS_HUMAN	CBS	Cystathionine beta-synthase	551	60.587	PSETPQAEVGPTGC*PHR
Q8IWD4	Hek293 Pank1b	Diamide	CC117_HUMAN	CCDC117	Coiled-coil domain-containing protein 117	279	30.541	REEEEDDDC*PVR
Q5T9S5	Hek293 Pank1b	Diamide	CCD18_HUMAN	CCDC18	Coiled-coil domain-containing protein 18	1454	168.962	LQERC*GLYK
Q9Y3X0	Hek293 Pank1b	Diamide	CCDC9_HUMAN	CCDC9	Coiled-coil domain-containing protein 9	531	59.703	C*GLEHER
P78371	Hek293 Pank1b	Diamide	TCPB_HUMAN	CCT2	T-complex protein 1 subunit beta	535	57.488	HGINC*FINR
P49368	Hek293 Pank1b	Diamide	TCPG_HUMAN	CCT3	T-complex protein 1 subunit gamma	545	60.534	IPGGIIEDSC*VLR
P49368	Hek293 Pank1b	Diamide	TCPG_HUMAN	CCT3	T-complex protein 1 subunit gamma	545	60.534	IGDEYFTFITDC*KDPK
P49368	Hek293 Pank1b	Diamide	TCPG_HUMAN	CCT3	T-complex protein 1 subunit gamma	545	60.534	AC*TILLR
P49368	Hek293 Pank1b	Diamide	TCPG_HUMAN	CCT3	T-complex protein 1 subunit gamma	545	60.534	TLIQNC*GASTIR
P49368	Hek293 Pank1b	Diamide	TCPG_HUMAN	CCT3	T-complex protein 1 subunit gamma	545	60.534	NLQDAMQVC*R
P50991	Hek293 Pank1b	Diamide	TCPD_HUMAN	CCT4	T-complex protein 1 subunit delta	539	57.924	ITGC*ASPGK
P50991	Hek293 Pank1b	Diamide	TCPD_HUMAN	CCT4	T-complex protein 1 subunit delta	539	57.924	EDIEFIC*K
P48643	Hek293 Pank1b	Diamide	TCPE_HUMAN	CCT5	T-complex protein 1 subunit epsilon	541	53.8	IAILTC*PFEPPKPK
Q99832	Hek293 Pank1b	Diamide	TCPH_HUMAN	CCT7	T-complex protein 1 subunit eta	543	59.367	YNFFTGC*PK
Q99832	Hek293 Pank1b	Diamide	TCPH_HUMAN	CCT7	T-complex protein 1 subunit eta	543	59.367	C*AMTALSSK
Q99832	Hek293 Pank1b	Diamide	TCPH_HUMAN	CCT7	T-complex protein 1 subunit eta	543	59.367	C*QVFEETQIGGER
P50990	Hek293 Pank1b	Diamide	TCPQ_HUMAN	CCT8	T-complex protein 1 subunit theta	548	59.621	QITSYGETC*PGLEQYAIK
O15446	Hek293 Pank1b	Diamide	RPA34_HUMAN	CD3EAP	DNA-directed RNA polymerase I subunit RPA34	510	54.986	FC*AFGGNPPVTGPR
Q12834	Hek293 Pank1b	Diamide	CDC20_HUMAN	CDC20	Cell division cycle protein 20 homolog	499	54.723	ATPGSSRKTC*R
P49427	Hek293 Pank1b	Diamide	UB2R1_HUMAN	CDC34	Ubiquitin-conjugating enzyme E2 R1	236	26.737	VPTTLAEYC*VK
Q16543	Hek293 Pank1b	Diamide	CDC37_HUMAN	CDC37	Hsp90 co-chaperone Cdc37;Hsp90 co-chaperone Cdc37, N-terminally processed	378	44.468	C*IDSGLWVPNSK
P60953	Hek293 Pank1b	Diamide	CDC42_HUMAN	CDC42	Cell division control protein 42 homolog	191	21.259	WVPEITHHC*PK
P11802	Hek293 Pank1b	Diamide	CDK4_HUMAN	CDK4	Cyclin-dependent kinase 4	303	33.73	GLDFLHANC*IVHR
Q96SZ6	Hek293 Pank1b	Diamide	CK5P1_HUMAN	CDK5RAP1	CDK5 regulatory subunit-associated protein 1	601	67.689	SATDLC*GR
Q7Z7K6	Hek293 Pank1b	Diamide	CENPV_HUMAN	CENPV	Centromere protein V	275	29.946	C*GVQSFYTPR
Q7Z7K6	Hek293 Pank1b	Diamide	CENPV_HUMAN	CENPV	Centromere protein V	275	29.946	AQHTFC*K
Q5VT06	Hek293 Pank1b	Diamide	CE350_HUMAN	CEP350	Centrosome-associated protein 350	3117	350.93	LLGC*ASK
Q5VT06	Hek293 Pank1b	Diamide	CE350_HUMAN	CEP350	Centrosome-associated protein 350	3117	350.93	VAQLSSTEC*R
P23528	Hek293 Pank1b	Diamide	COF1_HUMAN	CFL1	Cofilin-1	166	18.502	MLPDKDC*R
Q13111	Hek293 Pank1b	Diamide	CAF1A_HUMAN	CHAF1A	Chromatin assembly factor 1 subunit A	956	106.91	EFQEHC*R
Q13112	Hek293 Pank1b	Diamide	CAF1B_HUMAN	CHAF1B	Chromatin assembly factor 1 subunit B	559	61.493	VITC*EIAWHNK
O96017	Hek293 Pank1b	Diamide	CHK2_HUMAN	CHEK2	Serine/threonine-protein kinase Chk2	543	60.915	RPAVC*AAVL
Q8IWX8	Hek293 Pank1b	Diamide	CHERP_HUMAN	CHERP	Calcium homeostasis endoplasmic reticulum protein	916	103.702	LALEQQQLIC*K
Q9UHD1	Hek293 Pank1b	Diamide	CHRD1_HUMAN	CHORDC1	Cysteine and histidine-rich domain-containing protein 1	332	37.49	KELC*ELKPK
Q9UHD1	Hek293 Pank1b	Diamide	CHRD1_HUMAN	CHORDC1	Cysteine and histidine-rich domain-containing protein 1	332	37.49	ALLC*YNR
Q14008	Hek293 Pank1b	Diamide	CKAP5_HUMAN	CKAP5	Cytoskeleton-associated protein 5	2032	225.495	C*GLDNTK
Q14008	Hek293 Pank1b	Diamide	CKAP5_HUMAN	CKAP5	Cytoskeleton-associated protein 5	2032	225.495	NESELEAHLC*R
Q14008	Hek293 Pank1b	Diamide	CKAP5_HUMAN	CKAP5	Cytoskeleton-associated protein 5	2032	225.495	C*EMPELVQHK
P51790	Hek293 Pank1b	Diamide	CLCN3_HUMAN	CLCN3	H/Cl exchange transporter 3	818	90.966	VC*FAQHTPSLPAESPR
O00299	Hek293 Pank1b	Diamide	CLIC1_HUMAN	CLIC1	Chloride intracellular channel protein 1	241	26.923	IGNC*PFSQR
O00299	Hek293 Pank1b	Diamide	CLIC1_HUMAN	CLIC1	Chloride intracellular channel protein 1	241	26.923	LC*PGGQLPFLLYGTEVHTDTNK
Q9Y696	Hek293 Pank1b	Diamide	CLIC4_HUMAN	CLIC4	Chloride intracellular channel protein 4	253	28.772	AGSDGESIGNC*PFSQR
Q9Y696	Hek293 Pank1b	Diamide	CLIC4_HUMAN	CLIC4	Chloride intracellular channel protein 4	253	28.772	DEFTNTC*PSDK
P09497	Hek293 Pank1b	Diamide	CLCB_HUMAN	CLTB	Clathrin light chain B	229	25.19	VAQLC*DFNPK
Q00610	Hek293 Pank1b	Diamide	CLH1_HUMAN	CLTC	Clathrin heavy chain 1	1675	191.615	IHEGC*EEPATHNALAK
Q00610	Hek293 Pank1b	Diamide	CLH1_HUMAN	CLTC	Clathrin heavy chain 1	1675	191.615	ESNC*YDPER
Q00610	Hek293 Pank1b	Diamide	CLH1_HUMAN	CLTC	Clathrin heavy chain 1	1675	191.615	VIQC*FAETGQVQK
Q96DG6	Hek293 Pank1b	Diamide	CMBL_HUMAN	CMBL	Carboxymethylenebutenolidase homolog	245	28.048	REDC*SPADKPYIDEAR
Q9BQ75	Hek293 Pank1b	Diamide	CMS1_HUMAN	CMSS1	Protein CMSS1	279	31.884	EC*FLIQPK
Q8N1G2	Hek293 Pank1b	Diamide	CMTR1_HUMAN	CMTR1	Cap-specific mRNA -methyltransferase 1	835	95.321	TDPEC*TAPIK
P62633	Hek293 Pank1b	Diamide	CNBP_HUMAN	CNBP	Cellular nucleic acid-binding protein	177	19.463	C*GESGHLAR
P62633	Hek293 Pank1b	Diamide	CNBP_HUMAN	CNBP	Cellular nucleic acid-binding protein	177	19.463	TSEVNC*YR
P62633	Hek293 Pank1b	Diamide	CNBP_HUMAN	CNBP	Cellular nucleic acid-binding protein	177	19.463	SSNEC*FK
P62633	Hek293 Pank1b	Diamide	CNBP_HUMAN	CNBP	Cellular nucleic acid-binding protein	177	19.463	C*GESGHLAK
P62633	Hek293 Pank1b	Diamide	CNBP_HUMAN	CNBP	Cellular nucleic acid-binding protein	177	19.463	EC*TIEATA
P62633	Hek293 Pank1b	Diamide	CNBP_HUMAN	CNBP	Cellular nucleic acid-binding protein	177	19.463	CGETGHVAINC*SK
P62633	Hek293 Pank1b	Diamide	CNBP_HUMAN	CNBP	Cellular nucleic acid-binding protein	177	19.463	C*GETGHVAINCSK
Q15417	Hek293 Pank1b	Diamide	CNN3_HUMAN	CNN3	Calponin-3	329	36.414	C*ASQAGMTAYGTR
A5YKK6	Hek293 Pank1b	Diamide	CNOT1_HUMAN	CNOT1	CCR4-NOT transcription complex subunit 1	2376	266.939	AYGSPWC*NK
P09543	Hek293 Pank1b	Diamide	CN37_HUMAN	CNP	2',3'-cyclic-nucleotide 3'-phosphodiesterase	421	47.579	LDC*AQLK
P09543	Hek293 Pank1b	Diamide	CN37_HUMAN	CNP	2',3'-cyclic-nucleotide 3'-phosphodiesterase	421	47.579	RLDEDLAAYC*R
Q8WTW3	Hek293 Pank1b	Diamide	COG1_HUMAN	COG1	Conserved oligomeric Golgi complex subunit 1	980	108.978	ATDQYC*AR
P38432	Hek293 Pank1b	Diamide	COIL_HUMAN	COIL	Coilin	576	62.608	ATC*GTVGDDNEEAK
Q9H0A8	Hek293 Pank1b	Diamide	COMD4_HUMAN	COMMD4	COMM domain-containing protein 4	199	21.764	EHAASLC*R
P53621	Hek293 Pank1b	Diamide	COPA_HUMAN	COPA	Coatomer subunit alpha;Xenin;Proxenin	1224	138.346	GHYNNVSC*AVFHPR
P53618	Hek293 Pank1b	Diamide	COPB_HUMAN	COPB1	Coatomer subunit beta	953	107.142	VC*HANPSER
P61201	Hek293 Pank1b	Diamide	CSN2_HUMAN	COPS2	COP9 signalosome complex subunit 2	443	51.597	QLHQSC*QTDDGEDDLKK
Q92905	Hek293 Pank1b	Diamide	CSN5_HUMAN	COPS5	COP9 signalosome complex subunit 5	334	37.579	IEDFGVHC*K
Q9ULV4	Hek293 Pank1b	Diamide	COR1C_HUMAN	CORO1C	Coronin-1C	474	53.249	C*DLISIPK
O75131	Hek293 Pank1b	Diamide	CPNE3_HUMAN	CPNE3	Copine-3	537	60.131	SSPVEFEC*INEK
O75131	Hek293 Pank1b	Diamide	CPNE3_HUMAN	CPNE3	Copine-3	537	60.131	AAQC*VTK
Q10570	Hek293 Pank1b	Diamide	CPSF1_HUMAN	CPSF1	Cleavage and polyadenylation specificity factor subunit 1	1443	160.884	VYAVATSTNTPC*AR
O95639	Hek293 Pank1b	Diamide	CPSF4_HUMAN	CPSF4	Cleavage and polyadenylation specificity factor subunit 4	269	30.255	FGEC*SNK
O95639	Hek293 Pank1b	Diamide	CPSF4_HUMAN	CPSF4	Cleavage and polyadenylation specificity factor subunit 4	269	30.255	EC*PFLHIDPESK
O95639	Hek293 Pank1b	Diamide	CPSF4_HUMAN	CPSF4	Cleavage and polyadenylation specificity factor subunit 4	269	30.255	PLEQVTC*YK
P46109	Hek293 Pank1b	Diamide	CRKL_HUMAN	CRKL	Crk-like protein	303	33.777	RVPC*AYDK
O75534	Hek293 Pank1b	Diamide	CSDE1_HUMAN	CSDE1	Cold shock domain-containing protein E1	798	88.885	LFFHC*SQYNGNLQDLK
O75534	Hek293 Pank1b	Diamide	CSDE1_HUMAN	CSDE1	Cold shock domain-containing protein E1	798	88.885	LLTSYGFIQC*SER
O75534	Hek293 Pank1b	Diamide	CSDE1_HUMAN	CSDE1	Cold shock domain-containing protein E1	798	88.885	EKEAEDGIIAYDDC*GVK
P55060	Hek293 Pank1b	Diamide	XPO2_HUMAN	CSE1L	Exportin-2	971	110.417	LSTAC*PGR
P55060	Hek293 Pank1b	Diamide	XPO2_HUMAN	CSE1L	Exportin-2	971	110.417	AAC*DLVR
P55060	Hek293 Pank1b	Diamide	XPO2_HUMAN	CSE1L	Exportin-2	971	110.417	IC*AVGITK
P41240	Hek293 Pank1b	Diamide	CSK_HUMAN	CSK	Tyrosine-protein kinase CSK	450	50.704	YNFHGTAEQDLPFC*K
P19784	Hek293 Pank1b	Diamide	CSK22_HUMAN	CSNK2A2	Casein kinase II subunit alpha'	350	41.213	EQSQPC*ADNAVLSSGLTAAR
Q16527	Hek293 Pank1b	Diamide	CSRP2_HUMAN	CSRP2	Cysteine and glycine-rich protein 2	193	20.954	C*GDSVYAAEK
Q16527	Hek293 Pank1b	Diamide	CSRP2_HUMAN	CSRP2	Cysteine and glycine-rich protein 2	193	20.954	TVYHAEEVQC*DGR
P04080	Hek293 Pank1b	Diamide	CYTB_HUMAN	CSTB	Cystatin-B	98	11.14	MMC*GAPSATQPATAETQHIADQVRSQLEEKENK
P33240	Hek293 Pank1b	Diamide	CSTF2_HUMAN	CSTF2	Cleavage stimulation factor subunit 2	577	60.959	LC*VQNSPQEAR
P49711	Hek293 Pank1b	Diamide	CTCF_HUMAN	CTCF	Transcriptional repressor CTCF	727	82.785	HADNC*AGPDGVEGENGGETK
P35221	Hek293 Pank1b	Diamide	CTNA1_HUMAN	CTNNA1	Catenin alpha-1	906	100.071	AAAGEFADDPC*SSVK
P35222	Hek293 Pank1b	Diamide	CTNB1_HUMAN	CTNNB1	Catenin beta-1	781	85.497	NLALC*PANHAPLR
O60716	Hek293 Pank1b	Diamide	CTND1_HUMAN	CTNND1	Catenin delta-1	968	108.17	NC*DGVPALVR
Q14247	Hek293 Pank1b	Diamide	SRC8_HUMAN	CTTN	Src substrate cortactin	550	61.586	C*ALGWDHQEK
Q14247	Hek293 Pank1b	Diamide	SRC8_HUMAN	CTTN	Src substrate cortactin	550	61.586	HC*SQVDSVR
Q13618	Hek293 Pank1b	Diamide	CUL3_HUMAN	CUL3	Cullin-3	768	88.93	ALQSLAC*GKPTQR
Q96EP5	Hek293 Pank1b	Diamide	DAZP1_HUMAN	DAZAP1	DAZ-associated protein 1	407	43.383	FKDPNC*VGTVLASRPHTLDGR
Q16643	Hek293 Pank1b	Diamide	DREB_HUMAN	DBN1	Drebrin	649	71.429	VASASAGSC*DVPSPFNHRPGSHLDSHR
Q16643	Hek293 Pank1b	Diamide	DREB_HUMAN	DBN1	Drebrin	649	71.429	VMYGFC*SVK
P27707	Hek293 Pank1b	Diamide	DCK_HUMAN	DCK	Deoxycytidine kinase	260	30.519	SC*PSFSASSEGTR
Q96C86	Hek293 Pank1b	Diamide	DCPS_HUMAN	DCPS	m7GpppX diphosphatase	337	38.609	EAGVGNGTC*APVR
Q14203	Hek293 Pank1b	Diamide	DCTN1_HUMAN	DCTN1	Dynactin subunit 1	1278	141.695	YFTC*DEGHGIFVR
Q9H773	Hek293 Pank1b	Diamide	DCTP1_HUMAN	DCTPP1	dCTP pyrophosphatase 1	170	18.681	YTELPHGAISEDQAVGPADIPC*DSTGQTST
Q92499	Hek293 Pank1b	Diamide	DDX1_HUMAN	DDX1	ATP-dependent RNA helicase DDX1	740	82.432	VWYHVC*SSR
Q92841	Hek293 Pank1b	Diamide	DDX17_HUMAN	DDX17	Probable ATP-dependent RNA helicase DDX17	729	80.272	GGDVC*PK
Q92841	Hek293 Pank1b	Diamide	DDX17_HUMAN	DDX17	Probable ATP-dependent RNA helicase DDX17	729	80.272	TTSSANNPNLMYQDEC*DRR
Q9UMR2	Hek293 Pank1b	Diamide	DD19B_HUMAN	DDX19A;DDX19B	ATP-dependent RNA helicase DDX19A;ATP-dependent RNA helicase DDX19B	479	54	VLVTTNVC*AR
Q9UHI6	Hek293 Pank1b	Diamide	DDX20_HUMAN	DDX20	Probable ATP-dependent RNA helicase DDX20	824	92.241	SHSEC*GIIEK
Q9BUQ8	Hek293 Pank1b	Diamide	DDX23_HUMAN	DDX23	Probable ATP-dependent RNA helicase DDX23	820	95.583	KGC*DVLAK
O00148	Hek293 Pank1b	Diamide	DX39A_HUMAN	DDX39A	ATP-dependent RNA helicase DDX39A	427	49.13	NC*PHVVVGTPGR
P17844	Hek293 Pank1b	Diamide	DDX5_HUMAN	DDX5	Probable ATP-dependent RNA helicase DDX5	614	69.148	ELAQQVQQVAAEYC*R
O43583	Hek293 Pank1b	Diamide	DENR_HUMAN	DENR	Density-regulated protein	198	22.092	AADISESSGADC*K
O00273	Hek293 Pank1b	Diamide	DFFA_HUMAN	DFFA	DNA fragmentation factor subunit alpha	331	36.522	EQHGVAASC*LEDLR
O00273	Hek293 Pank1b	Diamide	DFFA_HUMAN	DFFA	DNA fragmentation factor subunit alpha	331	36.522	TLKPC*LLR
O00273	Hek293 Pank1b	Diamide	DFFA_HUMAN	DFFA	DNA fragmentation factor subunit alpha	331	36.522	TETVQEAC*ER
Q15392	Hek293 Pank1b	Diamide	DHC24_HUMAN	DHCR24	Delta-sterol reductase	516	60.101	GLEAIC*AK
O60231	Hek293 Pank1b	Diamide	DHX16_HUMAN	DHX16	Putative pre-mRNA-splicing factor ATP-dependent RNA helicase DHX16	1041	119.264	C*TSAEEFVQR
Q7Z478	Hek293 Pank1b	Diamide	DHX29_HUMAN	DHX29	ATP-dependent RNA helicase DHX29	1369	155.236	DSEYC*QK
Q9H2U1	Hek293 Pank1b	Diamide	DHX36_HUMAN	DHX36	ATP-dependent RNA helicase DHX36	1008	114.76	AESC*GSGNSTGYQIR
Q08211	Hek293 Pank1b	Diamide	DHX9_HUMAN	DHX9	ATP-dependent RNA helicase A	1270	140.958	SSVNC*PFSSQDMK
O60879	Hek293 Pank1b	Diamide	DIAP2_HUMAN	DIAPH2	Protein diaphanous homolog 2	1101	125.569	HEC*TLSSQEYVHELR
Q9BTC0	Hek293 Pank1b	Diamide	DIDO1_HUMAN	DIDO1	Death-inducer obliterator 1	2240	243.873	C*GAQAGIK
Q9Y2L1	Hek293 Pank1b	Diamide	RRP44_HUMAN	DIS3	Exosome complex exonuclease RRP44	958	109.003	RGTTVYLC*EK
Q9Y2L1	Hek293 Pank1b	Diamide	RRP44_HUMAN	DIS3	Exosome complex exonuclease RRP44	958	109.003	LAC*LSEEGNEIESGK
O60832	Hek293 Pank1b	Diamide	DKC1_HUMAN	DKC1	H/ACA ribonucleoprotein complex subunit 4	514	57.674	TTHYTPLAC*GSNPLKR
Q9NPF5	Hek293 Pank1b	Diamide	DMAP1_HUMAN	DMAP1	DNA methyltransferase 1-associated protein 1	467	52.993	YYHIC*AK
O60884	Hek293 Pank1b	Diamide	DNJA2_HUMAN	DNAJA2	DnaJ homolog subfamily A member 2	412	45.746	VIEPGC*VR
O75165	Hek293 Pank1b	Diamide	DJC13_HUMAN	DNAJC13	DnaJ homolog subfamily C member 13	2243	254.415	VLC*SYDYR
Q9NVM6	Hek293 Pank1b	Diamide	DJC17_HUMAN	DNAJC17	DnaJ homolog subfamily C member 17	304	34.687	ALSC*HPDKNPDNPR
Q96LL9	Hek293 Pank1b	Diamide	DJC30_HUMAN	DNAJC30	DnaJ homolog subfamily C member 30	226	25.961	QC*FLYHPDR
Q99615	Hek293 Pank1b	Diamide	DNJC7_HUMAN	DNAJC7	DnaJ homolog subfamily C member 7	494	56.441	ALEFAPAC*HR
Q99615	Hek293 Pank1b	Diamide	DNJC7_HUMAN	DNAJC7	DnaJ homolog subfamily C member 7	494	56.441	LDDAIEDC*TNAVK
O00429	Hek293 Pank1b	Diamide	DNM1L_HUMAN	DNM1L	Dynamin-1-like protein	736	81.877	DC*EVIER
P50570	Hek293 Pank1b	Diamide	DYN2_HUMAN	DNM2	Dynamin-2	870	98.064	TEHAEFLHC*K
P26358	Hek293 Pank1b	Diamide	DNMT1_HUMAN	DNMT1	DNA -methyltransferase 1	1616	183.165	SQAC*EPSEPEIEIK
Q96N67	Hek293 Pank1b	Diamide	DOCK7_HUMAN	DOCK7	Dedicator of cytokinesis protein 7	2140	242.561	AVLPVTC*HR
Q96N67	Hek293 Pank1b	Diamide	DOCK7_HUMAN	DOCK7	Dedicator of cytokinesis protein 7	2140	242.561	SQADQFC*QR
Q9P2X0	Hek293 Pank1b	Diamide	DPM3_HUMAN	DPM3	Dolichol-phosphate mannosyltransferase subunit 3	92	10.094	VATFHDC*EDAAR
P55039	Hek293 Pank1b	Diamide	DRG2_HUMAN	DRG2	Developmentally-regulated GTP-binding protein 2	364	40.746	GASVEHVC*HR
P15924	Hek293 Pank1b	Diamide	DESP_HUMAN	DSP	Desmoplakin	2871	331.774	QIEHC*EGR
P60981	Hek293 Pank1b	Diamide	DEST_HUMAN	DSTN	Destrin	165	18.506	HEC*QANGPEDLNR
P60981	Hek293 Pank1b	Diamide	DEST_HUMAN	DSTN	Destrin	165	18.506	C*STPEEIKK
P60981	Hek293 Pank1b	Diamide	DEST_HUMAN	DSTN	Destrin	165	18.506	ASGVQVADEVC*R
Q96G46	Hek293 Pank1b	Diamide	DUS3L_HUMAN	DUS3L	tRNA-dihydrouridine synthase [NAD]-like	650	72.594	LC*PSLIQESAAK
Q14204	Hek293 Pank1b	Diamide	DYHC1_HUMAN	DYNC1H1	Cytoplasmic dynein 1 heavy chain 1	4646	532.408	LSC*LPAFK
Q99848	Hek293 Pank1b	Diamide	EBP2_HUMAN	EBNA1BP2	Probable rRNA-processing protein EBP2	306	34.852	QC*LAEFK
O75521	Hek293 Pank1b	Diamide	ECI2_HUMAN	ECI2	Enoyl-CoA delta isomerase 2, mitochondrial	394	43.6	ATFHTPFSHLGQSPEGC*SSYTFPK
O75521	Hek293 Pank1b	Diamide	ECI2_HUMAN	ECI2	Enoyl-CoA delta isomerase 2, mitochondrial	394	43.6	QATEGPC*NMPKPGVFDLINK
Q6P2E9	Hek293 Pank1b	Diamide	EDC4_HUMAN	EDC4	Enhancer of mRNA-decapping protein 4	1401	151.661	ETC*STLAESPR
P26641	Hek293 Pank1b	Diamide	EF1G_HUMAN	EEF1G	Elongation factor 1-gamma	437	50.119	AAAPAPEEEMDEC*EQALAAEPK
P13639	Hek293 Pank1b	Diamide	EF2_HUMAN	EEF2	Elongation factor 2	858	95.338	DLEEDHAC*IPIKK
P57772	Hek293 Pank1b	Diamide	SELB_HUMAN	EEFSEC	Selenocysteine-specific elongation factor	596	65.305	AGQATEGHC*PR
P98172	Hek293 Pank1b	Diamide	EFNB1_HUMAN	EFNB1	Ephrin-B1	346	38.007	TTENNYC*PHYEK
Q7Z2Z2	Hek293 Pank1b	Diamide	EFL1_HUMAN	EFTUD1	Elongation factor Tu GTP-binding domain-containing protein 1	1120	125.43	LAAAQGQAPLEPTQDGSAIETC*PK
Q9GZT9	Hek293 Pank1b	Diamide	EGLN1_HUMAN	EGLN1	Egl nine homolog 1	426	46.021	AKPPADPAAAASPC*R
Q8NDI1	Hek293 Pank1b	Diamide	EHBP1_HUMAN	EHBP1	EH domain-binding protein 1	1231	140.017	HNTNTATPFC*NR
Q9NR50	Hek293 Pank1b	Diamide	EI2BG_HUMAN	EIF2B3	Translation initiation factor eIF-2B subunit gamma	452	50.24	LLSALC*PEEPPVHSSAQIVSK
P20042	Hek293 Pank1b	Diamide	IF2B_HUMAN	EIF2S2	Eukaryotic translation initiation factor 2 subunit 2	333	38.388	TSFVNFTDIC*K
P41091	Hek293 Pank1b	Diamide	IF2G_HUMAN	EIF2S3	Eukaryotic translation initiation factor 2 subunit 3	472	51.109	SC*GSSTPDEFPTDIPGTK
P41091	Hek293 Pank1b	Diamide	IF2G_HUMAN	EIF2S3;EIF2S3L	Eukaryotic translation initiation factor 2 subunit 3	472	51.109;51.229	SFDVNKPGC*EVDDLK
Q14152	Hek293 Pank1b	Diamide	EIF3A_HUMAN	EIF3A	Eukaryotic translation initiation factor 3 subunit A	1382	166.569	NIC*QQVNIK
P55884	Hek293 Pank1b	Diamide	EIF3B_HUMAN	EIF3B	Eukaryotic translation initiation factor 3 subunit B	814	92.482	FSHQGVQLIDFSPC*ER
P55884	Hek293 Pank1b	Diamide	EIF3B_HUMAN	EIF3B	Eukaryotic translation initiation factor 3 subunit B	814	92.482	YWLEEAEC*R
P55884	Hek293 Pank1b	Diamide	EIF3B_HUMAN	EIF3B	Eukaryotic translation initiation factor 3 subunit B	814	92.482	NGDYLC*VK
O75821	Hek293 Pank1b	Diamide	EIF3G_HUMAN	EIF3G	Eukaryotic translation initiation factor 3 subunit G	320	35.611	C*VTSELLK
O75822	Hek293 Pank1b	Diamide	EIF3J_HUMAN	EIF3J	Eukaryotic translation initiation factor 3 subunit J	258	29.062	ITNSLTVLC*SEK
P06730	Hek293 Pank1b	Diamide	IF4E_HUMAN	EIF4E	Eukaryotic translation initiation factor 4E	217	25.097	IAIWTTEC*ENR
Q13541	Hek293 Pank1b	Diamide	4EBP1_HUMAN	EIF4EBP1	Eukaryotic translation initiation factor 4E-binding protein 1	118	12.58	SGGSSC*SQTPSR
Q9BQ52	Hek293 Pank1b	Diamide	RNZ2_HUMAN	ELAC2	Zinc phosphodiesterase ELAC protein 2	826	92.2	YLFNC*GEGVQR
O14682	Hek293 Pank1b	Diamide	ENC1_HUMAN	ENC1	Ectoderm-neural cortex protein 1	589	66.13	AVLAAC*SR
P07814	Hek293 Pank1b	Diamide	SYEP_HUMAN	EPRS	Bifunctional glutamate/proline--tRNA ligase;Glutamate--tRNA ligase;Proline--tRNA ligase	1512	170.591	ERPTPSLNNNC*TTSEDSLVLYNR
P07814	Hek293 Pank1b	Diamide	SYEP_HUMAN	EPRS	Bifunctional glutamate/proline--tRNA ligase;Glutamate--tRNA ligase;Proline--tRNA ligase	1512	170.591	IDMSSNNGC*MR
P42566	Hek293 Pank1b	Diamide	EPS15_HUMAN	EPS15	Epidermal growth factor receptor substrate 15	896	98.656	VC*SELDNNR
Q12929	Hek293 Pank1b	Diamide	EPS8_HUMAN	EPS8	Epidermal growth factor receptor kinase substrate 8	822	91.882	TVC*PEGAR
Q9BS26	Hek293 Pank1b	Diamide	ERP44_HUMAN	ERP44	Endoplasmic reticulum resident protein 44	406	46.971	VDC*DQHSDIAQR
P62495	Hek293 Pank1b	Diamide	ERF1_HUMAN	ETF1	Eukaryotic peptide chain release factor subunit 1	437	49.031	YVLHC*QGTEEEK
O95571	Hek293 Pank1b	Diamide	ETHE1_HUMAN	ETHE1	Persulfide dioxygenase ETHE1, mitochondrial	254	27.873	LTLSC*EEFVK
Q96KP1	Hek293 Pank1b	Diamide	EXOC2_HUMAN	EXOC2	Exocyst complex component 2	924	104.066	LEIC*ALR
Q9Y3B2	Hek293 Pank1b	Diamide	EXOS1_HUMAN	EXOSC1	Exosome complex component CSL4	195	21.452	YC*IPGER
Q5RKV6	Hek293 Pank1b	Diamide	EXOS6_HUMAN	EXOSC6	Exosome complex component MTR3	272	28.235	APPGGC*EER
Q06265	Hek293 Pank1b	Diamide	EXOS9_HUMAN	EXOSC9	Exosome complex component RRP45	439	48.949	ETPLSNC*ER
Q01469	Hek293 Pank1b	Diamide	FABP5_HUMAN	FABP5	Fatty acid-binding protein, epidermal	135	15.164	TTQFSC*TLGEK
Q9NZB2	Hek293 Pank1b	Diamide	F120A_HUMAN	FAM120A	Constitutive coactivator of PPAR-gamma-like protein 1	1118	121.888	VAAASGHC*GAFSGSDSSR
Q8TBF2	Hek293 Pank1b	Diamide	PXL2B_HUMAN	FAM213B	Prostamide/prostaglandin F synthase	198	21.223	VGAC*ILK
Q9NVI1	Hek293 Pank1b	Diamide	FANCI_HUMAN	FANCI	Fanconi anemia group I protein	1328	149.324	C*LSQQADVR
Q9NSD9	Hek293 Pank1b	Diamide	SYFB_HUMAN	FARSB	Phenylalanine--tRNA ligase beta subunit	589	66.116	LHQNIC*R
P49327	Hek293 Pank1b	Diamide	FAS_HUMAN	FASN	Fatty acid synthase;[Acyl-carrier-protein] S-acetyltransferase	2511	273.427	ADEASELAC*PTPK
P49327	Hek293 Pank1b	Diamide	FAS_HUMAN	FASN	Fatty acid synthase;[Acyl-carrier-protein] S-acetyltransferase	2511	273.427	CPPGVVPAC*HNSK
P49327	Hek293 Pank1b	Diamide	FAS_HUMAN	FASN	Fatty acid synthase;[Acyl-carrier-protein] S-acetyltransferase	2511	273.427	C*TVFHGAQVEDAFR
Q53R41	Hek293 Pank1b	Diamide	FAKD1_HUMAN	FASTKD1	FAST kinase domain-containing protein 1	847	97.411	FC*QQYNK
Q9NYY8	Hek293 Pank1b	Diamide	FAKD2_HUMAN	FASTKD2	FAST kinase domain-containing protein 2	710	81.463	VVLDNIHGC*PLR
Q9NYY8	Hek293 Pank1b	Diamide	FAKD2_HUMAN	FASTKD2	FAST kinase domain-containing protein 2	710	81.463	SLILLDEC*SK
Q9NYY8	Hek293 Pank1b	Diamide	FAKD2_HUMAN	FASTKD2	FAST kinase domain-containing protein 2	710	81.463	SAYC*LGSSHPR
Q7L8L6	Hek293 Pank1b	Diamide	FAKD5_HUMAN	FASTKD5	FAST kinase domain-containing protein 5	764	86.574	NQYC*YGSR
P37268	Hek293 Pank1b	Diamide	FDFT_HUMAN	FDFT1	Squalene synthase	417	48.115	C*LGHPEEFYNLVR
P37268	Hek293 Pank1b	Diamide	FDFT_HUMAN	FDFT1	Squalene synthase	417	48.115	TQNLPNC*QLISR
P14324	Hek293 Pank1b	Diamide	FPPS_HUMAN	FDPS	Farnesyl pyrophosphate synthase	419	48.275	GQIC*WYQK
P22830	Hek293 Pank1b	Diamide	HEMH_HUMAN	FECH	Ferrochelatase, mitochondrial	423	47.862	LEYC*NPYR
Q13642	Hek293 Pank1b	Diamide	FHL1_HUMAN	FHL1	Four and a half LIM domains protein 1	323	36.263	FWHDTC*FR
Q13642	Hek293 Pank1b	Diamide	FHL1_HUMAN	FHL1	Four and a half LIM domains protein 1	323	36.263	C*LHPLANETFVAK
Q9Y613	Hek293 Pank1b	Diamide	FHOD1_HUMAN	FHOD1	FH1/FH2 domain-containing protein 1	1164	126.551	SLEGGGC*PAR
Q9Y613	Hek293 Pank1b	Diamide	FHOD1_HUMAN	FHOD1	FH1/FH2 domain-containing protein 1	1164	126.551	TPQSPAPC*VLLR
Q02790	Hek293 Pank1b	Diamide	FKBP4_HUMAN	FKBP4	Peptidyl-prolyl cis-trans isomerase FKBP4;Peptidyl-prolyl cis-trans isomerase FKBP4, N-terminally processed	459	51.805	TQLAVC*QQR
Q14318	Hek293 Pank1b	Diamide	FKBP8_HUMAN	FKBP8	Peptidyl-prolyl cis-trans isomerase FKBP8	412	44.562	SC*SLVLEHQPDNIK
Q14318	Hek293 Pank1b	Diamide	FKBP8_HUMAN	FKBP8	Peptidyl-prolyl cis-trans isomerase FKBP8	412	44.562	EC*GNAHYQR
Q8NFF5	Hek293 Pank1b	Diamide	FAD1_HUMAN	FLAD1	FAD synthase;Molybdenum cofactor biosynthesis protein-like region	587	65.266	SLGVQVC*R
P21333	Hek293 Pank1b	Diamide	FLNA_HUMAN	FLNA	Filamin-A	2647	280.739	ATC*APQHGAPGPGPADASK
P21333	Hek293 Pank1b	Diamide	FLNA_HUMAN	FLNA	Filamin-A	2647	280.739	VGTEC*GNQK
P21333	Hek293 Pank1b	Diamide	FLNA_HUMAN	FLNA	Filamin-A	2647	280.739	EEPC*LLK
P21333	Hek293 Pank1b	Diamide	FLNA_HUMAN	FLNA	Filamin-A	2647	280.739	TPC*EEILVK
P21333	Hek293 Pank1b	Diamide	FLNA_HUMAN	FLNA	Filamin-A	2647	280.739	C*SGPGLSPGMVR
O75369	Hek293 Pank1b	Diamide	FLNB_HUMAN	FLNB	Filamin-B	2602	278.164	SSTETC*YSAIPK
O75369	Hek293 Pank1b	Diamide	FLNB_HUMAN	FLNB	Filamin-B	2602	278.164	VAVTEGC*QPSR
O75369	Hek293 Pank1b	Diamide	FLNB_HUMAN	FLNB	Filamin-B	2602	278.164	SSFLVDC*SK
O75369	Hek293 Pank1b	Diamide	FLNB_HUMAN	FLNB	Filamin-B	2602	278.164	VVPC*LVTPVTGR
Q96AE4	Hek293 Pank1b	Diamide	FUBP1_HUMAN	FUBP1	Far upstream element-binding protein 1	644	67.56	IQQESGC*K
Q96AE4	Hek293 Pank1b	Diamide	FUBP1_HUMAN	FUBP1	Far upstream element-binding protein 1	644	67.56	SC*MLTGTPESVQSAK
Q96I24	Hek293 Pank1b	Diamide	FUBP3_HUMAN	FUBP3	Far upstream element-binding protein 3	572	61.64	IQAESGC*K
P35637	Hek293 Pank1b	Diamide	FUS_HUMAN	FUS	RNA-binding protein FUS	526	53.426	NEC*NQCK
P51114	Hek293 Pank1b	Diamide	FXR1_HUMAN	FXR1	Fragile X mental retardation syndrome-related protein 1	621	69.721	C*TVDVPEDLR
P51116	Hek293 Pank1b	Diamide	FXR2_HUMAN	FXR2	Fragile X mental retardation syndrome-related protein 2	673	74.223	IYGETPEAC*R
P51116	Hek293 Pank1b	Diamide	FXR2_HUMAN	FXR2	Fragile X mental retardation syndrome-related protein 2	673	74.223	EAC*SNENVHK
P11413	Hek293 Pank1b	Diamide	G6PD_HUMAN	G6PD	Glucose-6-phosphate 1-dehydrogenase	515	59.257	TQVC*GILR
Q06546	Hek293 Pank1b	Diamide	GABPA_HUMAN	GABPA	GA-binding protein alpha chain	454	51.295	LVTEC*EQK
Q14C86	Hek293 Pank1b	Diamide	GAPD1_HUMAN	GAPVD1	GTPase-activating protein and VPS9 domain-containing protein 1	1478	164.98	SEC*SSDFGGK
P22102	Hek293 Pank1b	Diamide	PUR2_HUMAN	GART	Trifunctional purine biosynthetic protein adenosine-3	1010	107.767	QVLVAPGNAGTAC*SEK
P22102	Hek293 Pank1b	Diamide	PUR2_HUMAN	GART	Trifunctional purine biosynthetic protein adenosine-3	1010	107.767	VLEFNC*R
O43716	Hek293 Pank1b	Diamide	GATC_HUMAN	GATC	Glutamyl-tRNA amidotransferase subunit C, mitochondrial	136	15.086	SDNVVEGNC*ADELLQNSHR
Q92538	Hek293 Pank1b	Diamide	GBF1_HUMAN	GBF1	Golgi-specific brefeldin A-resistance guanine nucleotide exchange factor 1	1859	206.446	VALEC*IK
Q92616	Hek293 Pank1b	Diamide	GCN1_HUMAN	GCN1L1	Translational activator GCN1	2671	292.758	GEHVPGFC*LPK
Q92616	Hek293 Pank1b	Diamide	GCN1_HUMAN	GCN1L1	Translational activator GCN1	2671	292.758	C*LQNPSSDIR
P23434	Hek293 Pank1b	Diamide	GCSH_HUMAN	GCSH	Glycine cleavage system H protein, mitochondrial	173	18.885	SC*YEDGWLIK
Q9H840	Hek293 Pank1b	Diamide	GEMI7_HUMAN	GEMIN7	Gem-associated protein 7	131	14.537	RAPLRPEVPEIQEC*PIAQESLESQEQR
Q7L5D6	Hek293 Pank1b	Diamide	GET4_HUMAN	GET4	Golgi to ER traffic protein 4 homolog	327	36.504	EQNYC*ESR
Q06210	Hek293 Pank1b	Diamide	GFPT1_HUMAN	GFPT1	Glutamine--fructose-6-phosphate aminotransferase [isomerizing] 1	699	78.806	VDSTTC*LFPVEEK
Q9NZ52	Hek293 Pank1b	Diamide	GGA3_HUMAN	GGA3	ADP-ribosylation factor-binding protein GGA3	723	78.315	ELFDQC*ENK
O75223	Hek293 Pank1b	Diamide	GGCT_HUMAN	GGCT	Gamma-glutamylcyclotransferase	188	21.008	NPSAAFFC*VAR
Q9NZM4	Hek293 Pank1b	Diamide	BICRA_HUMAN	GLTSCR1	Glioma tumor suppressor candidate region gene 1 protein	1560	158.49	KPLGTAPHC*PR
P49915	Hek293 Pank1b	Diamide	GUAA_HUMAN	GMPS	GMP synthase [glutamine-hydrolyzing]	693	76.715	ALC*NGDSK
Q13823	Hek293 Pank1b	Diamide	NOG2_HUMAN	GNL2	Nucleolar GTP-binding protein 2	731	83.655	VC*NVAPIAGETK
Q9BVP2	Hek293 Pank1b	Diamide	GNL3_HUMAN	GNL3	Guanine nucleotide-binding protein-like 3	549	61.993	LYC*QELK
Q9BVP2	Hek293 Pank1b	Diamide	GNL3_HUMAN	GNL3	Guanine nucleotide-binding protein-like 3	549	61.993	SEVC*FGK
Q9BVP2	Hek293 Pank1b	Diamide	GNL3_HUMAN	GNL3	Guanine nucleotide-binding protein-like 3	549	61.993	LLGGFQETC*SK
O15228	Hek293 Pank1b	Diamide	GNPAT_HUMAN	GNPAT	Dihydroxyacetone phosphate acyltransferase	680	77.188	C*YTPLVYK
O15228	Hek293 Pank1b	Diamide	GNPAT_HUMAN	GNPAT	Dihydroxyacetone phosphate acyltransferase	680	77.188	FC*AFTLSK
O15228	Hek293 Pank1b	Diamide	GNPAT_HUMAN	GNPAT	Dihydroxyacetone phosphate acyltransferase	680	77.188	GITPC*KPIDIK
Q96EK6	Hek293 Pank1b	Diamide	GNA1_HUMAN	GNPNAT1	Glucosamine 6-phosphate N-acetyltransferase	184	20.749	ITLEC*LPQNVGFYK
Q96EK6	Hek293 Pank1b	Diamide	GNA1_HUMAN	GNPNAT1	Glucosamine 6-phosphate N-acetyltransferase	184	20.749	FIHSC*AK
Q96EK6	Hek293 Pank1b	Diamide	GNA1_HUMAN	GNPNAT1	Glucosamine 6-phosphate N-acetyltransferase	184	20.749	VEDVVVSDEC*R
Q08378	Hek293 Pank1b	Diamide	GOGA3_HUMAN	GOLGA3	Golgin subfamily A member 3	1498	167.355	VQC*AEVNR
Q5T7V8	Hek293 Pank1b	Diamide	GORAB_HUMAN	GORAB	RAB6-interacting golgin	369	44.993	C*QEQAVSPK
O95249	Hek293 Pank1b	Diamide	GOSR1_HUMAN	GOSR1	Golgi SNAP receptor complex member 1	250	28.613	LC*TSYSHSSTR
P17174	Hek293 Pank1b	Diamide	AATC_HUMAN	GOT1	Aspartate aminotransferase, cytoplasmic	413	46.248	TDDC*HPWVLPVVK
Q9NW75	Hek293 Pank1b	Diamide	GPTC2_HUMAN	GPATCH2	G patch domain-containing protein 2	528	58.944	SISC*PLK
Q5T3I0	Hek293 Pank1b	Diamide	GPTC4_HUMAN	GPATCH4	G patch domain-containing protein 4	446	50.381	AYADPC*SR
Q8N335	Hek293 Pank1b	Diamide	GPD1L_HUMAN	GPD1L	Glycerol-3-phosphate dehydrogenase 1-like protein	351	38.419	IC*DEITGR
Q9NQX3	Hek293 Pank1b	Diamide	GEPH_HUMAN	GPHN	Gephyrin;Molybdopterin adenylyltransferase;Molybdopterin molybdenumtransferase	736	79.748	LSTASC*PTPK
Q9NQX3	Hek293 Pank1b	Diamide	GEPH_HUMAN	GPHN	Gephyrin;Molybdopterin adenylyltransferase;Molybdopterin molybdenumtransferase	736	79.748	VGVLTVSDSC*FR
Q13098	Hek293 Pank1b	Diamide	CSN1_HUMAN	GPS1	COP9 signalosome complex subunit 1	491	55.537	DYC*TSAK
Q13098	Hek293 Pank1b	Diamide	CSN1_HUMAN	GPS1	COP9 signalosome complex subunit 1	491	55.537	LQFIADHC*PTLR
Q8TD30	Hek293 Pank1b	Diamide	ALAT2_HUMAN	GPT2	Alanine aminotransferase 2	523	57.904	GYMGEC*GYR
P62993	Hek293 Pank1b	Diamide	GRB2_HUMAN	GRB2	Growth factor receptor-bound protein 2	217	25.206	VLNEEC*DQNWYK
Q8TAA5	Hek293 Pank1b	Diamide	GRPE2_HUMAN	GRPEL2	GrpE protein homolog 2, mitochondrial	225	25.431	TTEC*ISEESEPEDQK
Q12849	Hek293 Pank1b	Diamide	GRSF1_HUMAN	GRSF1	G-rich sequence factor 1	480	53.126	GLPYSC*NEK
Q9BQ67	Hek293 Pank1b	Diamide	GRWD1_HUMAN	GRWD1	Glutamate-rich WD repeat-containing protein 1	446	49.419	LLTGDC*QK
P49840	Hek293 Pank1b	Diamide	GSK3A_HUMAN	GSK3A	Glycogen synthase kinase-3 alpha	483	50.981	SLAYIHSQGVC*HR
P21266	Hek293 Pank1b	Diamide	GSTM3_HUMAN	GSTM3	Glutathione S-transferase Mu 3	225	26.56	YTC*GEAPDYDR
P21266	Hek293 Pank1b	Diamide	GSTM3_HUMAN	GSTM3	Glutathione S-transferase Mu 3	225	26.56	IAAYLQSDQFC*K
P78417	Hek293 Pank1b	Diamide	GSTO1_HUMAN	GSTO1	Glutathione S-transferase omega-1	241	27.566	LNEC*VDHTPK
P09211	Hek293 Pank1b	Diamide	GSTP1_HUMAN	GSTP1	Glutathione S-transferase P	210	23.356	ASC*LYGQLPK
Q00403	Hek293 Pank1b	Diamide	TF2B_HUMAN	GTF2B	Transcription initiation factor IIB	316	34.833	VTC*PNHPDAILVEDYR
Q00403	Hek293 Pank1b	Diamide	TF2B_HUMAN	GTF2B	Transcription initiation factor IIB	316	34.833	EIC*AVSR
P78347	Hek293 Pank1b	Diamide	GTF2I_HUMAN	GTF2I	General transcription factor II-I	998	112.416	SILSPGGSC*GPIK
Q12789	Hek293 Pank1b	Diamide	TF3C1_HUMAN	GTF3C1	General transcription factor 3C polypeptide 1	2109	238.875	AGVRPSSSGSAWEAC*SEAPSK
Q12789	Hek293 Pank1b	Diamide	TF3C1_HUMAN	GTF3C1	General transcription factor 3C polypeptide 1	2109	238.875	C*TPVPAR
Q969Y2	Hek293 Pank1b	Diamide	GTPB3_HUMAN	GTPBP3	tRNA modification GTPase GTPBP3, mitochondrial	492	52.058	C*GIAVIR
O43824	Hek293 Pank1b	Diamide	GTPB6_HUMAN	GTPBP6	Putative GTP-binding protein 6	516	56.897	C*SVLSTLR
Q8N442	Hek293 Pank1b	Diamide	GUF1_HUMAN	GUF1	Translation factor GUF1, mitochondrial	669	74.328	AQTASLFYNC*EGK
O14929	Hek293 Pank1b	Diamide	HAT1_HUMAN	HAT1	Histone acetyltransferase type B catalytic subunit	419	49.513	C*NTNTAIELK
Q9Y450	Hek293 Pank1b	Diamide	HBS1L_HUMAN	HBS1L	HBS1-like protein	684	75.473	DQGSGFC*ITGK
P53701	Hek293 Pank1b	Diamide	CCHL_HUMAN	HCCS	Cytochrome c-type heme lyase	268	30.602	AYEYVEC*PIR
P51610	Hek293 Pank1b	Diamide	HCFC1_HUMAN	HCFC1	Host cell factor 1	2035	208.732	NGPPPC*PR
Q13547	Hek293 Pank1b	Diamide	HDAC1_HUMAN	HDAC1	Histone deacetylase 1	482	55.103	ISIC*SSDK
Q8N4P3	Hek293 Pank1b	Diamide	MESH1_HUMAN	HDDC3	Guanosine-3',5'-bis 3'-pyrophosphohydrolase MESH1	179	20.329	C*TPEGWSEHR
P51858	Hek293 Pank1b	Diamide	HDGF_HUMAN	HDGF	Hepatoma-derived growth factor	240	26.788	SC*VEEPEPEPEAAEGDGDKK
Q00341	Hek293 Pank1b	Diamide	VIGLN_HUMAN	HDLBP	Vigilin	1268	141.456	ANC*EAAR
Q00341	Hek293 Pank1b	Diamide	VIGLN_HUMAN	HDLBP	Vigilin	1268	141.456	DC*DPGSPR
Q9NRZ9	Hek293 Pank1b	Diamide	HELLS_HUMAN	HELLS	Lymphoid-specific helicase	838	97.074	KENEDENSSSTNLC*VEDLQK
Q9NRZ9	Hek293 Pank1b	Diamide	HELLS_HUMAN	HELLS	Lymphoid-specific helicase	838	97.074	NALQHC*YWK
O14964	Hek293 Pank1b	Diamide	HGS_HUMAN	HGS	Hepatocyte growth factor-regulated tyrosine kinase substrate	777	86.192	APDWVDAEEC*HR
P52789	Hek293 Pank1b	Diamide	HXK2_HUMAN	HK2	Hexokinase-2	917	102.38	LVPGC*DVR
Q14527	Hek293 Pank1b	Diamide	HLTF_HUMAN	HLTF	Helicase-like transcription factor	1009	113.929	C*SEQPSISDIK
Q96FZ2	Hek293 Pank1b	Diamide	HMCES_HUMAN	HMCES	Embryonic stem cell-specific 5-hydroxymethylcytosine-binding protein	354	40.575	LQFNTTNC*R
P09429	Hek293 Pank1b	Diamide	HMGB1_HUMAN	HMGB1	High mobility group protein B1	215	24.894	RPPSAFFLFC*SEYRPK
B2RPK0	Hek293 Pank1b	Diamide	HGB1A_HUMAN	HMGB1	High mobility group protein B1	211	24.034	MSSYAFFVQTC*R
P26583	Hek293 Pank1b	Diamide	HMGB2_HUMAN	HMGB2	High mobility group protein B2	209	24.034	RPPSAFFLFC*SEHRPK
O15347	Hek293 Pank1b	Diamide	HMGB3_HUMAN	HMGB3	High mobility group protein B3	200	22.98	RPPSGFFLFC*SEFRPK
P30519	Hek293 Pank1b	Diamide	HMOX2_HUMAN	HMOX2	Heme oxygenase 2	316	36.033	KC*PFYAAEQDK
Q96RY5	Hek293 Pank1b	Diamide	CRML_HUMAN	HN1L	Hematological and neurological expressed 1-like protein	1269	20.063	DHVFLC*EGEEPK
P09651	Hek293 Pank1b	Diamide	ROA1_HUMAN	HNRNPA3	Heterogeneous nuclear ribonucleoprotein A3	372	39.595	YHTINGHNC*EVK
P51991	Hek293 Pank1b	Diamide	ROA3_HUMAN	HNRNPA3	Heterogeneous nuclear ribonucleoprotein A3	378	39.595	WGTLTDC*VVMR
Q14103	Hek293 Pank1b	Diamide	HNRPD_HUMAN	HNRNPD	Heterogeneous nuclear ribonucleoprotein D0	355	38.434	GFC*FITFKEEEPVKK
Q14103	Hek293 Pank1b	Diamide	HNRPD_HUMAN	HNRNPD	Heterogeneous nuclear ribonucleoprotein D0	355	38.434	YHNVGLSKC*EIK
O14979	Hek293 Pank1b	Diamide	HNRDL_HUMAN	HNRNPDL	Heterogeneous nuclear ribonucleoprotein D-like	420	46.438	RGFC*FITYTDEEPVKK
P52597	Hek293 Pank1b	Diamide	HNRPF_HUMAN	HNRNPF	Heterogeneous nuclear ribonucleoprotein F	415	45.672	GLPFGC*TK
P52597	Hek293 Pank1b	Diamide	HNRPF_HUMAN	HNRNPF	Heterogeneous nuclear ribonucleoprotein F	415	45.672	DLSYC*LSGMYDHR
P31943	Hek293 Pank1b	Diamide	HNRH1_HUMAN	HNRNPH1	Heterogeneous nuclear ribonucleoprotein H	449	49.229	YGDGGSTFQSTTGHC*VHMR
P61978	Hek293 Pank1b	Diamide	HNRPK_HUMAN	HNRNPK	Heterogeneous nuclear ribonucleoprotein K	463	50.976	GSDFDC*ELR
P61978	Hek293 Pank1b	Diamide	HNRPK_HUMAN	HNRNPK	Heterogeneous nuclear ribonucleoprotein K	463	50.976	LFQEC*CPHSTDR
O43390	Hek293 Pank1b	Diamide	HNRPR_HUMAN	HNRNPR	Heterogeneous nuclear ribonucleoprotein R	633	70.943	LC*DSYEIRPGK
Q00839	Hek293 Pank1b	Diamide	HNRPU_HUMAN	HNRNPU	Heterogeneous nuclear ribonucleoprotein U	825	90.584	APQC*LGK
P00492	Hek293 Pank1b	Diamide	HPRT_HUMAN	HPRT1	Hypoxanthine-guanine phosphoribosyltransferase	218	24.579	SYC*NDQSTGDIK
Q6YN16	Hek293 Pank1b	Diamide	HSDL2_HUMAN	HSDL2	Hydroxysteroid dehydrogenase-like protein 2	418	45.395	QHC*AYTIAK
Q6YN16	Hek293 Pank1b	Diamide	HSDL2_HUMAN	HSDL2	Hydroxysteroid dehydrogenase-like protein 2	418	45.395	TAIHTAAMDMLGGPGIESQC*R
Q6YN16	Hek293 Pank1b	Diamide	HSDL2_HUMAN	HSDL2	Hydroxysteroid dehydrogenase-like protein 2	418	45.395	ALPC*IVDVR
Q00613	Hek293 Pank1b	Diamide	HSF1_HUMAN	HSF1	Heat shock factor protein 1	529	57.26	DDTEFQHPC*FLR
P34932	Hek293 Pank1b	Diamide	HSP74_HUMAN	HSPA4	Heat shock 70 kDa protein 4	840	94.331	ELTSTC*SPIISK
P34932	Hek293 Pank1b	Diamide	HSP74_HUMAN	HSPA4	Heat shock 70 kDa protein 4	840	94.331	C*TPACISFGPK
O95757	Hek293 Pank1b	Diamide	HS74L_HUMAN	HSPA4L	Heat shock 70 kDa protein 4L	839	94.512	C*HAEHTPEEEIDHTGAK
O95757	Hek293 Pank1b	Diamide	HS74L_HUMAN	HSPA4L	Heat shock 70 kDa protein 4L	839	94.512	SIDLPIQSSLC*R
P11142	Hek293 Pank1b	Diamide	HSP7C_HUMAN	HSPA8	Heat shock cognate 71 kDa protein	646	70.898	VC*NPIITK
P38646	Hek293 Pank1b	Diamide	GRP75_HUMAN	HSPA9	Stress-70 protein, mitochondrial	679	73.68	TIAPC*QK
P10809	Hek293 Pank1b	Diamide	CH60_HUMAN	HSPD1	60 kDa heat shock protein, mitochondrial	573	61.055	C*IPALDSLTPANEDQK
Q92598	Hek293 Pank1b	Diamide	HS105_HUMAN	HSPH1	Heat shock protein 105 kDa	858	96.865	FIC*EQDHQNFLR
O43719	Hek293 Pank1b	Diamide	HTSF1_HUMAN	HTATSF1	HIV Tat-specific factor 1	755	85.853	GFEGSC*SQK
O43719	Hek293 Pank1b	Diamide	HTSF1_HUMAN	HTATSF1	HIV Tat-specific factor 1	755	85.853	NDC*EENGLAK
Q7Z6Z7	Hek293 Pank1b	Diamide	HUWE1_HUMAN	HUWE1	E3 ubiquitin-protein ligase HUWE1	4374	481.891	DQSAQC*TASK
Q7Z6Z7	Hek293 Pank1b	Diamide	HUWE1_HUMAN	HUWE1	E3 ubiquitin-protein ligase HUWE1	4374	481.891	EC*PFVIKPK
Q7Z6Z7	Hek293 Pank1b	Diamide	HUWE1_HUMAN	HUWE1	E3 ubiquitin-protein ligase HUWE1	4374	481.891	AESPEEVAC*R
P41252	Hek293 Pank1b	Diamide	SYIC_HUMAN	IARS	Isoleucine--tRNA ligase, cytoplasmic	1262	144.498	MGITEYNNQC*R
Q9NSE4	Hek293 Pank1b	Diamide	SYIM_HUMAN	IARS2	Isoleucine--tRNA ligase, mitochondrial	1012	113.792	C*GFSELYSWQR
Q5T440	Hek293 Pank1b	Diamide	CAF17_HUMAN	IBA57	Putative transferase CAF17, mitochondrial	356	38.155	GC*YIGQELTAR
P51553	Hek293 Pank1b	Diamide	IDH3G_HUMAN	IDH3G	Isocitrate dehydrogenase [NAD] subunit gamma, mitochondrial	393	42.794	HAC*VPVDFEEVHVSSNADEEDIR
Q13907	Hek293 Pank1b	Diamide	IDI1_HUMAN	IDI1	Isopentenyl-diphosphate Delta-isomerase 1	227	26.319	SYC*YVSK
Q13418	Hek293 Pank1b	Diamide	ILK_HUMAN	ILK	Integrin-linked protein kinase	452	51.419	FSFQC*PGR
Q9H0C8	Hek293 Pank1b	Diamide	ILKAP_HUMAN	ILKAP	Integrin-linked kinase-associated serine/threonine phosphatase 2C	392	42.907	C*QLTPNDR
Q9H0C8	Hek293 Pank1b	Diamide	ILKAP_HUMAN	ILKAP	Integrin-linked kinase-associated serine/threonine phosphatase 2C	392	42.907	YEAAC*NR
Q9H0C8	Hek293 Pank1b	Diamide	ILKAP_HUMAN	ILKAP	Integrin-linked kinase-associated serine/threonine phosphatase 2C	392	42.907	C*LLDTFK
O15357	Hek293 Pank1b	Diamide	SHIP2_HUMAN	INPPL1	Phosphatidylinositol 3,4,5-trisphosphate 5-phosphatase 2	1258	138.599	KPAFTEASC*PLSR
Q9UI26	Hek293 Pank1b	Diamide	IPO11_HUMAN	IPO11	Importin-11	975	112.535	SIGTDNVC*R
Q8TEX9	Hek293 Pank1b	Diamide	IPO4_HUMAN	IPO4	Importin-4	1081	118.715	DNIC*GALAR
Q8TEX9	Hek293 Pank1b	Diamide	IPO4_HUMAN	IPO4	Importin-4	1081	118.715	SC*GTLTLKPPGR
Q8TEX9	Hek293 Pank1b	Diamide	IPO4_HUMAN	IPO4	Importin-4	1081	118.715	LLEC*PHLNVR
O00410	Hek293 Pank1b	Diamide	IPO5_HUMAN	IPO5	Importin-5	1097	123.63	HEDPC*AK
O00410	Hek293 Pank1b	Diamide	IPO5_HUMAN	IPO5	Importin-5	1097	123.63	ENVNATENC*ISAVGK
Q96P70	Hek293 Pank1b	Diamide	IPO9_HUMAN	IPO9	Importin-9	1041	115.963	VSSVALC*K
P46940	Hek293 Pank1b	Diamide	IQGA1_HUMAN	IQGAP1	Ras GTPase-activating-like protein IQGAP1	1657	189.252	TC*LDNLASK
O14654	Hek293 Pank1b	Diamide	IRS4_HUMAN	IRS4	Insulin receptor substrate 4	1257	133.768	FEQFC*HLR
O14654	Hek293 Pank1b	Diamide	IRS4_HUMAN	IRS4	Insulin receptor substrate 4	1257	133.768	ALC*ADEYR
O14654	Hek293 Pank1b	Diamide	IRS4_HUMAN	IRS4	Insulin receptor substrate 4	1257	133.768	LYFC*VDR
Q86U28	Hek293 Pank1b	Diamide	ISCA2_HUMAN	ISCA2	Iron-sulfur cluster assembly 2 homolog, mitochondrial	154	16.476	LTDSC*VQR
Q96AB3	Hek293 Pank1b	Diamide	ISOC2_HUMAN	ISOC2	Isochorismatase domain-containing protein 2, mitochondrial	205	22.337	TC*FSMVPALQQELDSRPQLR
P26440	Hek293 Pank1b	Diamide	IVD_HUMAN	IVD	Isovaleryl-CoA dehydrogenase, mitochondrial	426	46.651	ACDEGHC*TAK
Q9Y597	Hek293 Pank1b	Diamide	KCTD3_HUMAN	KCTD3	BTB/POZ domain-containing protein KCTD3	815	88.984	GATGEC*NISER
Q9NXV2	Hek293 Pank1b	Diamide	KCTD5_HUMAN	KCTD5	BTB/POZ domain-containing protein KCTD5	234	26.093	AENHC*ELLSPAR
Q9NXV2	Hek293 Pank1b	Diamide	KCTD5_HUMAN	KCTD5	BTB/POZ domain-containing protein KCTD5	234	26.093	GGIGAGLGGGLC*R
Q9Y4C1	Hek293 Pank1b	Diamide	KDM3A_HUMAN	KDM3A	Lysine-specific demethylase 3A	1321	147.341	VEPSALAC*R
Q92945	Hek293 Pank1b	Diamide	FUBP2_HUMAN	KHSRP	Far upstream element-binding protein 2	711	73.115	IQQDSGC*K
Q15004	Hek293 Pank1b	Diamide	PAF15_HUMAN	KIAA0101	PCNA-associated factor	111	11.986	AC*PLQPDHTNDEKE
Q8TCG1	Hek293 Pank1b	Diamide	CIP2A_HUMAN	KIAA1524	Protein CIP2A	905	102.185	VADSELC*K
P52732	Hek293 Pank1b	Diamide	KIF11_HUMAN	KIF11	Kinesin-like protein KIF11	1056	119.159	NELDQC*K
O43896	Hek293 Pank1b	Diamide	KIF1C_HUMAN	KIF1C	Kinesin-like protein KIF1C	1103	122.947	FVPPHDC*K
Q02241	Hek293 Pank1b	Diamide	KIF23_HUMAN	KIF23	Kinesin-like protein KIF23	960	110.059	AIC*GLTPGR
Q9BW19	Hek293 Pank1b	Diamide	KIFC1_HUMAN	KIFC1	Kinesin-like protein KIFC1	673	73.748	C*STAIATGLK
Q9H0B6	Hek293 Pank1b	Diamide	KLC2_HUMAN	KLC2	Kinesin light chain 2	622	68.935	LEAAHTLEDC*ASR
Q1ED39	Hek293 Pank1b	Diamide	KNOP1_HUMAN	KNOP1	Lysine-rich nucleolar protein 1	458	51.589	DVGDTC*SVGK
Q14974	Hek293 Pank1b	Diamide	IMB1_HUMAN	KPNB1	Importin subunit beta-1	876	97.17	DC*YPAVQK
Q53H82	Hek293 Pank1b	Diamide	LACB2_HUMAN	LACTB2	Beta-lactamase-like protein 2	288	32.806	SINNDTTYC*IK
Q53H82	Hek293 Pank1b	Diamide	LACB2_HUMAN	LACTB2	Beta-lactamase-like protein 2	288	32.806	DHSGGIGDIC*K
P28838	Hek293 Pank1b	Diamide	AMPL_HUMAN	LAP3	Cytosol aminopeptidase	519	56.166	QVVDC*QLADVNNIGK
Q92615	Hek293 Pank1b	Diamide	LAR4B_HUMAN	LARP4B	La-related protein 4B	738	80.552	KPSYAEIC*QR
Q92615	Hek293 Pank1b	Diamide	LAR4B_HUMAN	LARP4B	La-related protein 4B	738	80.552	LPSALTATAC*K
Q92615	Hek293 Pank1b	Diamide	LAR4B_HUMAN	LARP4B	La-related protein 4B	738	80.552	EPSVPASC*AVSATYER
Q9P2J5	Hek293 Pank1b	Diamide	SYLC_HUMAN	LARS	Leucine--tRNA ligase, cytoplasmic	1176	134.466	QTSQC*LK
Q9P2J5	Hek293 Pank1b	Diamide	SYLC_HUMAN	LARS	Leucine--tRNA ligase, cytoplasmic	1176	134.466	NLETFC*EETR
Q9P2J5	Hek293 Pank1b	Diamide	SYLC_HUMAN	LARS	Leucine--tRNA ligase, cytoplasmic	1176	134.466	C*EFAVGYQR
Q15031	Hek293 Pank1b	Diamide	SYLM_HUMAN	LARS2	Probable leucine--tRNA ligase, mitochondrial	903	101.976	FFSHFC*HDQK
Q15031	Hek293 Pank1b	Diamide	SYLM_HUMAN	LARS2	Probable leucine--tRNA ligase, mitochondrial	903	101.976	EITTC*LPDYYK
Q9Y4W2	Hek293 Pank1b	Diamide	LAS1L_HUMAN	LAS1L	Ribosomal biogenesis protein LAS1L	734	83.065	GSEEVDSHC*K
Q14847	Hek293 Pank1b	Diamide	LASP1_HUMAN	LASP1	LIM and SH3 domain protein 1	261	29.717	KPYC*NAHYPK
Q96B70	Hek293 Pank1b	Diamide	LENG9_HUMAN	LENG9	Leukocyte receptor cluster member 9	501	53.167	LSVAAPC*QPR
Q9UGP4	Hek293 Pank1b	Diamide	LIMD1_HUMAN	LIMD1	LIM domain-containing protein 1	676	72.19	TPSVSAPLALSC*PR
Q6ZN17	Hek293 Pank1b	Diamide	LN28B_HUMAN	LIN28B	Protein lin-28 homolog B	250	27.084	VTGPGGSPC*LGSER
Q9NUP9	Hek293 Pank1b	Diamide	LIN7C_HUMAN	LIN7C	Protein lin-7 homolog C	197	21.834	VLQSEFC*NAVR
P36776	Hek293 Pank1b	Diamide	LONM_HUMAN	LONP1	Lon protease homolog, mitochondrial	959	106.489	ALC*GLDESK
Q86WA8	Hek293 Pank1b	Diamide	LONP2_HUMAN	LONP2	Lon protease homolog 2, peroxisomal	852	94.617	LEEFPNTC*K
Q93052	Hek293 Pank1b	Diamide	LPP_HUMAN	LPP	Lipoma-preferred partner	612	65.746	DFHVHC*YR
P42704	Hek293 Pank1b	Diamide	LPPRC_HUMAN	LRPPRC	Leucine-rich PPR motif-containing protein, mitochondrial	1394	157.905	SC*GSLLPELK
P42704	Hek293 Pank1b	Diamide	LPPRC_HUMAN	LRPPRC	Leucine-rich PPR motif-containing protein, mitochondrial	1394	157.905	C*VANNQVETLEK
P42704	Hek293 Pank1b	Diamide	LPPRC_HUMAN	LRPPRC	Leucine-rich PPR motif-containing protein, mitochondrial	1394	157.905	LIASYC*NVGDIEGASK
Q9H9A6	Hek293 Pank1b	Diamide	LRC40_HUMAN	LRRC40	Leucine-rich repeat-containing protein 40	602	68.25	DC*GTSVPQGLLK
Q9H9A6	Hek293 Pank1b	Diamide	LRC40_HUMAN	LRRC40	Leucine-rich repeat-containing protein 40	602	68.25	NLSEVPQC*VWR
Q8N1G4	Hek293 Pank1b	Diamide	LRC47_HUMAN	LRRC47	Leucine-rich repeat-containing protein 47	583	63.473	LHEDLC*EK
Q96AG4	Hek293 Pank1b	Diamide	LRC59_HUMAN	LRRC59	Leucine-rich repeat-containing protein 59	307	34.93	VAGDC*LDEK
Q96AG4	Hek293 Pank1b	Diamide	LRC59_HUMAN	LRRC59	Leucine-rich repeat-containing protein 59	307	34.93	ATILDLSC*NK
Q32MZ4	Hek293 Pank1b	Diamide	LRRF1_HUMAN	LRRFIP1	Leucine-rich repeat flightless-interacting protein 1	808	89.253	EIDC*LSPEAQK
Q8ND56	Hek293 Pank1b	Diamide	LS14A_HUMAN	LSM14A	Protein LSM14 homolog A	463	50.53	SFFDNISC*DDNR
Q9Y383	Hek293 Pank1b	Diamide	LC7L2_HUMAN	LUC7L2	Putative RNA-binding protein Luc7-like 2	392	46.514	FRDQDLASC*DR
Q9BQ69	Hek293 Pank1b	Diamide	MACD1_HUMAN	MACROD1	O-acetyl-ADP-ribose deacetylase MACROD1	325	35.505	EEHYFC*K
Q9H063	Hek293 Pank1b	Diamide	MAF1_HUMAN	MAF1	Repressor of RNA polymerase III transcription MAF1 homolog	256	28.771	IESYSC*K
P46821	Hek293 Pank1b	Diamide	MAP1B_HUMAN	MAP1B	Microtubule-associated protein 1B;MAP1B heavy chain;MAP1 light chain LC1	2468	270.634	DAYC*SEVK
P46821	Hek293 Pank1b	Diamide	MAP1B_HUMAN	MAP1B	Microtubule-associated protein 1B;MAP1B heavy chain;MAP1 light chain LC1	2468	270.634	AETEEAEEPEEDGEEHVC*VSASK
O14733	Hek293 Pank1b	Diamide	MP2K7_HUMAN	MAP2K7	Dual specificity mitogen-activated protein kinase kinase 7	419	47.485	LC*DFGISGR
Q9Y6R4	Hek293 Pank1b	Diamide	M3K4_HUMAN	MAP3K4	Mitogen-activated protein kinase kinase kinase 4	1608	181.685	NDALELC*NR
O43318	Hek293 Pank1b	Diamide	M3K7_HUMAN	MAP3K7	Mitogen-activated protein kinase kinase kinase 7	606	67.196	SLSTYYQQC*K
P27816	Hek293 Pank1b	Diamide	MAP4_HUMAN	MAP4	Microtubule-associated protein 4	1152	121.005	KC*SLPAEEDSVLEK
Q8IWC1	Hek293 Pank1b	Diamide	MA7D3_HUMAN	MAP7D3	MAP7 domain-containing protein 3	876	98.429	C*EALSQR
Q8IWC1	Hek293 Pank1b	Diamide	MA7D3_HUMAN	MAP7D3	MAP7 domain-containing protein 3	876	98.429	LSSYTEC*YK
Q49MG5	Hek293 Pank1b	Diamide	MAP9_HUMAN	MAP9	Microtubule-associated protein 9	647	74.234	DEPVC*AIK
P49006	Hek293 Pank1b	Diamide	MRP_HUMAN	MARCKSL1	MARCKS-related protein	195	19.529	EEQEQGEIGAC*SDEGTAQEGK
Q9P0L2	Hek293 Pank1b	Diamide	MARK1_HUMAN	MARK1	Serine/threonine-protein kinase MARK1	795	89.003	NTYVC*ER
P56192	Hek293 Pank1b	Diamide	SYMC_HUMAN	MARS	Methionine--tRNA ligase, cytoplasmic	900	101.116	ALEEGLTPQEIC*DK
Q7Z434	Hek293 Pank1b	Diamide	MAVS_HUMAN	MAVS	Mitochondrial antiviral-signaling protein	540	56.528	ATC*TLSGNR
P25205	Hek293 Pank1b	Diamide	MCM3_HUMAN	MCM3	DNA replication licensing factor MCM3	808	90.981	SVHYC*PATK
P25205	Hek293 Pank1b	Diamide	MCM3_HUMAN	MCM3	DNA replication licensing factor MCM3	808	90.981	TVLIAC*NVK
P33992	Hek293 Pank1b	Diamide	MCM5_HUMAN	MCM5	DNA replication licensing factor MCM5	734	82.286	C*NTDQAGRPK
P33992	Hek293 Pank1b	Diamide	MCM5_HUMAN	MCM5	DNA replication licensing factor MCM5	734	82.286	C*VDFQTLK
Q14566	Hek293 Pank1b	Diamide	MCM6_HUMAN	MCM6	DNA replication licensing factor MCM6	821	92.889	NPVC*ANR
Q14566	Hek293 Pank1b	Diamide	MCM6_HUMAN	MCM6	DNA replication licensing factor MCM6	821	92.889	VYPYLC*R
Q9BTE3	Hek293 Pank1b	Diamide	MCMBP_HUMAN	MCMBP	Mini-chromosome maintenance complex-binding protein	642	72.98	LQHINPLLPAC*LNK
Q14676	Hek293 Pank1b	Diamide	MDC1_HUMAN	MDC1	Mediator of DNA damage checkpoint protein 1	2089	226.666	PGSLAAPIDHKPC*SAPLEPK
Q9NU22	Hek293 Pank1b	Diamide	MDN1_HUMAN	MDN1	Midasin	5596	632.82	FAASNPC*GNIQR
Q9BV79	Hek293 Pank1b	Diamide	MECR_HUMAN	MECR	Trans-2-enoyl-CoA reductase, mitochondrial	373	40.462	LALNC*VGGK
Q96HR3	Hek293 Pank1b	Diamide	MED30_HUMAN	MED30	Mediator of RNA polymerase II transcription subunit 30	178	20.277	EVNTASLC*R
Q7L2J0	Hek293 Pank1b	Diamide	MEPCE_HUMAN	MEPCE	7SK snRNA methylphosphate capping enzyme	689	74.355	NSC*NVGGGGGGFK
Q7L2J0	Hek293 Pank1b	Diamide	MEPCE_HUMAN	MEPCE	7SK snRNA methylphosphate capping enzyme	689	74.355	C*APSAGSPAAAVGR
P53582	Hek293 Pank1b	Diamide	MAP11_HUMAN	METAP1	Methionine aminopeptidase 1	386	43.215	SYC*GHGIHK
Q86W50	Hek293 Pank1b	Diamide	MET16_HUMAN	METTL16	Methyltransferase-like protein 16	562	63.621	C*SLAPLKEELR
P10620	Hek293 Pank1b	Diamide	MGST1_HUMAN	MGST1	Microsomal glutathione S-transferase 1	155	17.599	VFANPEDC*VAFGK
O14880	Hek293 Pank1b	Diamide	MGST3_HUMAN	MGST3	Microsomal glutathione S-transferase 3	152	16.516	VEYPIMYSTDPENGHIFNC*IQR
Q8IUF8	Hek293 Pank1b	Diamide	RIOX2_HUMAN	MINA	Bifunctional lysine-specific demethylase and histidyl-hydroxylase MINA	465	52.8	EEGPAPC*K
Q99797	Hek293 Pank1b	Diamide	MIPEP_HUMAN	MIPEP	Mitochondrial intermediate peptidase	713	80.641	ADKPHQDC*HFTIR
P55196	Hek293 Pank1b	Diamide	AFAD_HUMAN	MLLT4	Afadin	1824	206.804	LLEPEAPGLC*RPPLPR
O95822	Hek293 Pank1b	Diamide	DCMC_HUMAN	MLYCD	Malonyl-CoA decarboxylase, mitochondrial	493	55.003	NELFTDSEC*K
Q9BU76	Hek293 Pank1b	Diamide	MMTA2_HUMAN	MMTAG2	Multiple myeloma tumor-associated protein 2	263	29.412	EDFAEVC*K
Q9Y3A3	Hek293 Pank1b	Diamide	PHOCN_HUMAN	MOB4	MOB-like protein phocein	225	26.032	HTLDGAAC*LLNSNK
Q7L1V2	Hek293 Pank1b	Diamide	MON1B_HUMAN	MON1B	Vacuolar fusion protein MON1 homolog B	547	59.217	NVLAEC*R
P29372	Hek293 Pank1b	Diamide	3MG_HUMAN	MPG	DNA-3-methyladenine glycosylase	298	32.869	C*LGPPTTPGPYR
Q6IN84	Hek293 Pank1b	Diamide	MRM1_HUMAN	MRM1	rRNA methyltransferase 1, mitochondrial	353	38.638	NSC*PLTPVVSK
Q9Y3B7	Hek293 Pank1b	Diamide	RM11_HUMAN	MRPL11	39S ribosomal protein L11, mitochondrial	192	20.683	GVSINQFC*K
Q9H0U6	Hek293 Pank1b	Diamide	RM18_HUMAN	MRPL18	39S ribosomal protein L18, mitochondrial	180	20.577	NVVAC*ESIGR
Q9BYC9	Hek293 Pank1b	Diamide	RM20_HUMAN	MRPL20	39S ribosomal protein L20, mitochondrial	149	17.443	C*QVELNR
Q9BZE1	Hek293 Pank1b	Diamide	RM37_HUMAN	MRPL37	39S ribosomal protein L37, mitochondrial	423	48.117	NHIENQDEC*VLNVISHAR
Q9BZE1	Hek293 Pank1b	Diamide	RM37_HUMAN	MRPL37	39S ribosomal protein L37, mitochondrial	423	48.117	DQAC*YIFHHR
Q9NYK5	Hek293 Pank1b	Diamide	RM39_HUMAN	MRPL39	39S ribosomal protein L39, mitochondrial	338	38.712	ATEEC*TST
Q9BYD3	Hek293 Pank1b	Diamide	RM04_HUMAN	MRPL4	39S ribosomal protein L4, mitochondrial	311	34.919	PLPHATQGPAATPYHC*
O15235	Hek293 Pank1b	Diamide	RT12_HUMAN	MRPS12	28S ribosomal protein S12, mitochondrial	138	15.173	YDC*GHVQK
Q92552	Hek293 Pank1b	Diamide	RT27_HUMAN	MRPS27	28S ribosomal protein S27, mitochondrial	414	47.611	HSPNC*WYLR
P82675	Hek293 Pank1b	Diamide	RT05_HUMAN	MRPS5	28S ribosomal protein S5, mitochondrial	430	48.006	EEC*GPLPIVVASPR
P82932	Hek293 Pank1b	Diamide	RT06_HUMAN	MRPS6	28S ribosomal protein S6, mitochondrial	125	14.227	EC*EGIVPVPLAEK
P43246	Hek293 Pank1b	Diamide	MSH2_HUMAN	MSH2	DNA mismatch repair protein Msh2	934	104.743	HVIEC*AK
O94776	Hek293 Pank1b	Diamide	MTA2_HUMAN	MTA2	Metastasis-associated protein MTA2	668	75.023	ALDC*SSSIR
Q7Z6M4	Hek293 Pank1b	Diamide	MTEF4_HUMAN	MTERF4	Transcription termination factor 4, mitochondrial;mTERF domain-containing protein 2 processed	381	43.958	SNNYVQEPEC*R
Q9BT17	Hek293 Pank1b	Diamide	MTG1_HUMAN	MTG1	Mitochondrial ribosome-associated GTPase 1	334	37.237	ENFPLC*GR
P11586	Hek293 Pank1b	Diamide	C1TC_HUMAN	MTHFD1	C-1-tetrahydrofolate synthase, cytoplasmic	935	101.559	QGFGNLPIC*MAK
P11586	Hek293 Pank1b	Diamide	C1TC_HUMAN	MTHFD1L	Monofunctional C1-tetrahydrofolate synthase, mitochondrial	935	105.79	AGAFDAVPC*YHWSVGGK
Q9Y2Z2	Hek293 Pank1b	Diamide	MTO1_HUMAN	MTO1	Protein MTO1 homolog, mitochondrial	717	79.964	YC*PSIESK
Q9UGC7	Hek293 Pank1b	Diamide	RF1ML_HUMAN	MTRF1L	Peptide chain release factor 1-like, mitochondrial	380	43.6	IVHLPTGVVSEC*QQER
Q9UGC7	Hek293 Pank1b	Diamide	RF1ML_HUMAN	MTRF1L	Peptide chain release factor 1-like, mitochondrial	380	43.6	LAENEITLC*QK
P22033	Hek293 Pank1b	Diamide	MUTA_HUMAN	MUT	Methylmalonyl-CoA mutase, mitochondrial	750	83.134	IEEC*AAR
Q9BQG0	Hek293 Pank1b	Diamide	MBB1A_HUMAN	MYBBP1A	Myb-binding protein 1A	1328	148.855	HYGEHVC*TAK
Q9BQG0	Hek293 Pank1b	Diamide	MBB1A_HUMAN	MYBBP1A	Myb-binding protein 1A	1328	148.855	IFTHHLC*R
Q9BQG0	Hek293 Pank1b	Diamide	MBB1A_HUMAN	MYBBP1A	Myb-binding protein 1A	1328	148.855	YC*HDLGER
P35579	Hek293 Pank1b	Diamide	MYH9_HUMAN	MYH9	Myosin-9	1960	226.532	QSAC*NLEK
O43795	Hek293 Pank1b	Diamide	MYO1B_HUMAN	MYO1B	Unconventional myosin-Ib	1136	131.985	LNQVC*ATHQHFESR
O00159	Hek293 Pank1b	Diamide	MYO1C_HUMAN	MYO1C	Unconventional myosin-Ic	1063	121.682	C*PENAFFLDHVR
Q12965	Hek293 Pank1b	Diamide	MYO1E_HUMAN	NAA10	N-alpha-acetyltransferase 10	1108	26.459	GNSPPSSGEAC*REEK
P41227	Hek293 Pank1b	Diamide	NAA10_HUMAN	NAA15	N-alpha-acetyltransferase 15, NatA auxiliary subunit	235	101.272	EALEHLC*TYEK
Q9BXJ9	Hek293 Pank1b	Diamide	NAA15_HUMAN	NAA15	N-alpha-acetyltransferase 15, NatA auxiliary subunit	866	101.272	GC*PPVFNTLR
P55209	Hek293 Pank1b	Diamide	NP1L1_HUMAN	NAP1L1	Nucleosome assembly protein 1-like 1	391	45.374	KDQNPAEC*K
Q99733	Hek293 Pank1b	Diamide	NP1L4_HUMAN	NAP1L4	Nucleosome assembly protein 1-like 4	375	42.823	C*AHIEAK
O43776	Hek293 Pank1b	Diamide	SYNC_HUMAN	NARS	Asparagine--tRNA ligase, cytoplasmic	548	62.943	DVC*LYPR
Q96I59	Hek293 Pank1b	Diamide	SYNM_HUMAN	NARS2	Probable asparagine--tRNA ligase, mitochondrial	477	54.09	VIGNC*DAK
P49321	Hek293 Pank1b	Diamide	NASP_HUMAN	NASP	Nuclear autoantigenic sperm protein	788	85.238	KPTDGASSSNC*VTDISHLVR
P49321	Hek293 Pank1b	Diamide	NASP_HUMAN	NASP	Nuclear autoantigenic sperm protein	788	85.238	SVSGTDVQEEC*REK
Q8N6N6	Hek293 Pank1b	Diamide	NATD1_HUMAN	NATD1	Protein NATD1	113	13.032	AHLTC*WYIQK
Q86XI2	Hek293 Pank1b	Diamide	CNDG2_HUMAN	NCAPG2	Condensin-2 complex subunit G2	1143	130.96	FYQYAHEHTAC*TNIAK
Q15003	Hek293 Pank1b	Diamide	CND2_HUMAN	NCAPH	Condensin complex subunit 2	741	82.563	FTNTQITEHYSTC*IK
Q6IBW4	Hek293 Pank1b	Diamide	CNDH2_HUMAN	NCAPH2	Condensin-2 complex subunit H2	605	68.227	GRPYSVPPC*VEEALGQK
Q09161	Hek293 Pank1b	Diamide	NCBP1_HUMAN	NCBP1	Nuclear cap-binding protein subunit 1	790	91.839	TSDANETEDHLESLIC*K
Q09161	Hek293 Pank1b	Diamide	NCBP1_HUMAN	NCBP1	Nuclear cap-binding protein subunit 1	790	91.839	LLC*TVAR
Q9UGV2	Hek293 Pank1b	Diamide	NDRG3_HUMAN	NDRG3	Protein NDRG3	375	41.409	SVTSNQSDGTQESC*ESPDVLDR
O43678	Hek293 Pank1b	Diamide	NDUA2_HUMAN	NDUFA2	NADH dehydrogenase [ubiquinone] 1 alpha subcomplex subunit 2	99	10.922	EC*SDVQPK
P28331	Hek293 Pank1b	Diamide	NDUS1_HUMAN	NDUFS1	NADH-ubiquinone oxidoreductase 75 kDa subunit, mitochondrial	727	79.468	AVTEGAQAVEEPSIC*
Q8TD19	Hek293 Pank1b	Diamide	NEK9_HUMAN	NEK9	Serine/threonine-protein kinase Nek9	979	107.168	LLTFGC*NK
Q8WX92	Hek293 Pank1b	Diamide	NELFB_HUMAN	NELFB	Negative elongation factor B	580	65.697	AC*AVEVK
P19838	Hek293 Pank1b	Diamide	NFKB1_HUMAN	NFKB1	Nuclear factor NF-kappa-B p105 subunit;Nuclear factor NF-kappa-B p50 subunit	968	105.356	YVC*EGPSHGGLPGASSEK
Q9NX24	Hek293 Pank1b	Diamide	NHP2_HUMAN	NHP2	H/ACA ribonucleoprotein complex subunit 2	153	17.201	ADPDGPEAQAEAC*SGER
Q9BYT8	Hek293 Pank1b	Diamide	NEUL_HUMAN	NLN	Neurolysin, mitochondrial	704	80.652	IVHLQETC*DLGK
Q13423	Hek293 Pank1b	Diamide	NNTM_HUMAN	NNT	NAD transhydrogenase, mitochondrial	1086	113.896	EANSIIITPGYGLC*AAK
Q8NC60	Hek293 Pank1b	Diamide	NOA1_HUMAN	NOA1	Nitric oxide-associated protein 1	698	78.458	FPIC*NPTPYR
Q9Y3T9	Hek293 Pank1b	Diamide	NOC2L_HUMAN	NOC2L	Nucleolar complex protein 2 homolog	749	84.919	VQENSAYIC*SR
Q9H6R4	Hek293 Pank1b	Diamide	NOL6_HUMAN	NOL6	Nucleolar protein 6	1146	127.593	LQAAC*HR
Q15233	Hek293 Pank1b	Diamide	NONO_HUMAN	NONO	Non-POU domain-containing octamer-binding protein	471	54.232	C*SEGSFLLTTFPR
Q9Y3C1	Hek293 Pank1b	Diamide	NOP16_HUMAN	NOP16	Nucleolar protein 16	178	21.188	IEC*SHIR
Q9Y2X3	Hek293 Pank1b	Diamide	NOP58_HUMAN	NOP58	Nucleolar protein 58	529	59.578	TYDPSGDSTLPTC*SK
Q9Y314	Hek293 Pank1b	Diamide	NOSIP_HUMAN	NOSIP	Nitric oxide synthase-interacting protein	301	33.172	NC*TAGAVYTYHEK
P06748	Hek293 Pank1b	Diamide	NPM_HUMAN	NPM1	Nucleophosmin	294	32.575	FINYVKNC*FR
O43847	Hek293 Pank1b	Diamide	NRDC_HUMAN	NRD1	Nardilysin	1151	131.701	QTLGYHVYPTC*R
O43847	Hek293 Pank1b	Diamide	NRDC_HUMAN	NRD1	Nardilysin	1151	131.701	AFDC*PETEYPVK
O95478	Hek293 Pank1b	Diamide	NSA2_HUMAN	NSA2	Ribosome biogenesis protein NSA2 homolog	260	30.065	VC*FVGDGFTR
P46459	Hek293 Pank1b	Diamide	NSF_HUMAN	NSF	Vesicle-fusing ATPase	744	82.594	GILLYGPPGC*GK
Q7Z3B3	Hek293 Pank1b	Diamide	KANL1_HUMAN	NSL1	Kinetochore-associated protein NSL1 homolog	1105	32.162	IHQEVFSSC*HR
Q96IY1	Hek293 Pank1b	Diamide	NSL1_HUMAN	NSMCE2	E3 SUMO-protein ligase NSE2	281	27.932	VC*GHTYEEDAIVR
Q08J23	Hek293 Pank1b	Diamide	NSUN2_HUMAN	NSUN2	tRNA -C)-methyltransferase	767	86.471	C*YLLVHQAK
Q08J23	Hek293 Pank1b	Diamide	NSUN2_HUMAN	NSUN2	tRNA -C)-methyltransferase	767	86.471	KDGVC*GPPPSK
Q969T7	Hek293 Pank1b	Diamide	5NT3B_HUMAN	NT5C3B	7-methylguanosine phosphate-specific 5'-nucleotidase	300	34.389	C*PSSYNILDNSK
Q9BSD7	Hek293 Pank1b	Diamide	NTPCR_HUMAN	NTPCR	Cancer-related nucleoside-triphosphatase	190	20.713	NADC*SSGPGQR
Q96RS6	Hek293 Pank1b	Diamide	NUDC1_HUMAN	NUDCD1	NudC domain-containing protein 1	583	66.756	DSAQC*AAIAER
Q7Z417	Hek293 Pank1b	Diamide	NUFP2_HUMAN	NUFIP2	Nuclear fragile X mental retardation-interacting protein 2	695	76.121	GC*ENLNIVQDK
P49790	Hek293 Pank1b	Diamide	NU153_HUMAN	NUP153	Nuclear pore complex protein Nup153	1475	153.938	C*HQGPIKPYQQGR
Q12769	Hek293 Pank1b	Diamide	NU160_HUMAN	NUP160	Nuclear pore complex protein Nup160	1436	162.121	ALQIFC*R
Q92621	Hek293 Pank1b	Diamide	NU205_HUMAN	NUP205	Nuclear pore complex protein Nup205	2012	227.922	KPVSTTNLQDPGVLGC*PR
Q9UKX7	Hek293 Pank1b	Diamide	NUP50_HUMAN	NUP50	Nuclear pore complex protein Nup50	468	50.144	AC*VGNAYHK
Q9UKX7	Hek293 Pank1b	Diamide	NUP50_HUMAN	NUP50	Nuclear pore complex protein Nup50	468	50.144	QLAALNC*SVR
Q8N1F7	Hek293 Pank1b	Diamide	NUP93_HUMAN	NUP93	Nuclear pore complex protein Nup93	819	93.488	LNQVC*FDDDGTSSPQDR
Q9Y530	Hek293 Pank1b	Diamide	OARD1_HUMAN	OARD1	O-acetyl-ADP-ribose deacetylase 1	152	17.025	GDLFAC*PK
Q9NZT2	Hek293 Pank1b	Diamide	OGFR_HUMAN	OGFR	Opioid growth factor receptor	677	73.325	TGTQEVGGQDPGEAVQPC*R
P07237	Hek293 Pank1b	Diamide	PDIA1_HUMAN	P4HB	Protein disulfide-isomerase	508	57.116	ITEFC*HR
Q9UQ80	Hek293 Pank1b	Diamide	PA2G4_HUMAN	PA2G4	Proliferation-associated protein 2G4	394	43.787	MGVVEC*AK
A6NDY0	Hek293 Pank1b	Diamide	EPAB2_HUMAN	PABPN1L;PABPN1	Embryonic polyadenylate-binding protein 2;Polyadenylate-binding protein 2	278	30.386;32.749	VTILC*DK
Q86U42	Hek293 Pank1b	Diamide	PABP2_HUMAN	PAFAH2	Platelet-activating factor acetylhydrolase 2, cytoplasmic	306	44.036	SAATTYFC*K
Q8TE04	Hek293 Pank1b	Diamide	PANK1_HUMAN	PANK1	Pantothenate kinase 1	598	64.339	NFSSLHTTLC*ATGGGAFK
P51003	Hek293 Pank1b	Diamide	PAPOA_HUMAN	PAPOLA	Poly polymerase alpha	745	82.843	ETDC*VLTQK
P51003	Hek293 Pank1b	Diamide	PAPOA_HUMAN	PAPOLA	Poly polymerase alpha	745	82.843	TEEDETSEDANC*LALSGHDK
Q99497	Hek293 Pank1b	Diamide	PARK7_HUMAN	PARK7	Protein deglycase DJ-1	189	19.891	DVVIC*PDASLEDAK
O95453	Hek293 Pank1b	Diamide	PARN_HUMAN	PARN	Poly-specific ribonuclease PARN	639	73.451	LNPQC*IPYTLQNHYYR
O95453	Hek293 Pank1b	Diamide	PARN_HUMAN	PARN	Poly-specific ribonuclease PARN	639	73.451	C*PVTIPEDQK
P09874	Hek293 Pank1b	Diamide	PARP1_HUMAN	PARP1	Poly [ADP-ribose] polymerase 1	1014	113.084	VC*STNDLK
P09874	Hek293 Pank1b	Diamide	PARP1_HUMAN	PARP1	Poly [ADP-ribose] polymerase 1	1014	113.084	ASLC*ISTK
P09874	Hek293 Pank1b	Diamide	PARP1_HUMAN	PARP1	Poly [ADP-ribose] polymerase 1	1014	113.084	C*SESIPK
P09874	Hek293 Pank1b	Diamide	PARP1_HUMAN	PARP1	Poly [ADP-ribose] polymerase 1	1014	113.084	WYHPGC*FVK
Q9UGN5	Hek293 Pank1b	Diamide	PARP2_HUMAN	PARP2	Poly [ADP-ribose] polymerase 2	583	66.206	SANYC*FASR
Q96KB5	Hek293 Pank1b	Diamide	TOPK_HUMAN	PBK	Lymphokine-activated killer T-cell-originated protein kinase	322	36.085	INPIC*NDHYR
Q15365	Hek293 Pank1b	Diamide	PCBP1_HUMAN	PCBP1	Poly-binding protein 1	356	37.498	LVVPATQC*GSLIGK
Q15365	Hek293 Pank1b	Diamide	PCBP1_HUMAN	PCBP1	Poly-binding protein 1	356	37.498	C*SDAAGYPHATHDLEGPPLDAYSIQGQHTISPLDLAK
Q15365	Hek293 Pank1b	Diamide	PCBP1_HUMAN	PCBP1	Poly-binding protein 1	356	37.498	AITIAGVPQSVTEC*VK
Q16822	Hek293 Pank1b	Diamide	PCKGM_HUMAN	PCK2	Phosphoenolpyruvate carboxykinase [GTP], mitochondrial	640	70.699	YVAAAFPSAC*GK
P12004	Hek293 Pank1b	Diamide	PCNA_HUMAN	PCNA	Proliferating cell nuclear antigen	261	28.769	DLSHIGDAVVISC*AK
Q8WUM4	Hek293 Pank1b	Diamide	PDC6I_HUMAN	PDCD6IP	Programmed cell death 6-interacting protein	868	96.023	FIQQTYPSGGEEQAQYC*R
Q9H2J4	Hek293 Pank1b	Diamide	PDCL3_HUMAN	PDCL3	Phosducin-like protein 3	239	27.614	AISTTC*IPNYPDR
Q6L8Q7	Hek293 Pank1b	Diamide	PDE12_HUMAN	PDE12	2',5'-phosphodiesterase 12	609	67.352	LHC*TPGDGQR
O00151	Hek293 Pank1b	Diamide	PDLI1_HUMAN	PDLIM1	PDZ and LIM domain protein 1	329	36.072	GHFFVEDQIYC*EK
Q96HC4	Hek293 Pank1b	Diamide	PDLI5_HUMAN	PDLIM5	PDZ and LIM domain protein 5	596	63.945	FFAPEC*GR
P00558	Hek293 Pank1b	Diamide	PGK1_HUMAN	PGK1	Phosphoglycerate kinase 1	417	44.615	FC*LDNGAK
A6NDG6	Hek293 Pank1b	Diamide	PGP_HUMAN	PGP	Phosphoglycolate phosphatase	321	34.006	NNQESDC*VSK
Q9H814	Hek293 Pank1b	Diamide	PHAX_HUMAN	PHAX	Phosphorylated adapter RNA export protein	394	44.403	AFQNTATAC*APVSHYR
Q7RTV0	Hek293 Pank1b	Diamide	PHF5A_HUMAN	PHF5A	PHD finger-like domain-containing protein 5A	110	12.405	HHPDLIFC*R
Q8IWS0	Hek293 Pank1b	Diamide	PHF6_HUMAN	PHF6	PHD finger protein 6	365	41.29	DKEC*GQLLISENQK
Q8IWS0	Hek293 Pank1b	Diamide	PHF6_HUMAN	PHF6	PHD finger protein 6	365	41.29	TYHYHC*ALHDK
O43175	Hek293 Pank1b	Diamide	SERA_HUMAN	PHGDH	D-3-phosphoglycerate dehydrogenase	533	56.651	ALVDHENVISC*PHLGASTK
O43175	Hek293 Pank1b	Diamide	SERA_HUMAN	PHGDH	D-3-phosphoglycerate dehydrogenase	533	56.651	ALQSGQC*AGAALDVFTEEPP
Q9NWS0	Hek293 Pank1b	Diamide	PIHD1_HUMAN	PIH1D1	PIH1 domain-containing protein 1	290	32.363	RPESTQIQPQPGFC*IK
Q99570	Hek293 Pank1b	Diamide	PI3R4_HUMAN	PIK3R4	Phosphoinositide 3-kinase regulatory subunit 4	1358	153.103	FQLPISSHC*HPSR
Q9UG56	Hek293 Pank1b	Diamide	PISD_HUMAN	PISD	Phosphatidylserine decarboxylase proenzyme	409	46.672	ELFC*HNER
Q9GZP4	Hek293 Pank1b	Diamide	PITH1_HUMAN	PITHD1	PITH domain-containing protein 1	211	24.178	HEVTIC*NYEASANPADHR
Q5JRX3	Hek293 Pank1b	Diamide	PREP_HUMAN	PITRM1	Presequence protease, mitochondrial	1037	117.413	QC*LQENPK
Q504Y2	Hek293 Pank1b	Diamide	PKDCC_HUMAN	PKDCC	Extracellular tyrosine-protein kinase PKDCC	493	54.132	LGC*AALR
P47712	Hek293 Pank1b	Diamide	PA24A_HUMAN	PLA2G4A	Cytosolic phospholipase A2;Phospholipase A2;Lysophospholipase	749	85.239	C*SVSLSNVEAR
Q9Y263	Hek293 Pank1b	Diamide	PLAP_HUMAN	PLAA	Phospholipase A-2-activating protein	795	87.157	TFSGHEDC*VR
Q9HAU0	Hek293 Pank1b	Diamide	PKHA5_HUMAN	PLEKHA5	Pleckstrin homology domain-containing family A member 5	1116	127.464	SAVEQLC*LAESTRPR
O60664	Hek293 Pank1b	Diamide	PLIN3_HUMAN	PLIN3	Perilipin-3	434	47.075	TVC*DAAEK
P13797	Hek293 Pank1b	Diamide	PLST_HUMAN	PLS3	Plastin-3	630	70.811	EGIC*ALGGTSELSSEGTQHSYSE
O75439	Hek293 Pank1b	Diamide	MPPB_HUMAN	PMPCB	Mitochondrial-processing peptidase subunit beta	489	54.366	FHFGDSLC*THK
Q15126	Hek293 Pank1b	Diamide	PMVK_HUMAN	PMVK	Phosphomevalonate kinase	192	21.995	QADPGFFC*R
Q9NVS9	Hek293 Pank1b	Diamide	PNPO_HUMAN	PNPO	Pyridoxine-5'-phosphate oxidase	261	29.988	KLPEEEAEC*YFHSR
P28340	Hek293 Pank1b	Diamide	DPOD1_HUMAN	POLD1	DNA polymerase delta catalytic subunit	1107	123.631	VAGLC*SNIR
Q07864	Hek293 Pank1b	Diamide	DPOE1_HUMAN	POLE	DNA polymerase epsilon catalytic subunit A	2286	261.518	DAGLSC*R
O95602	Hek293 Pank1b	Diamide	RPA1_HUMAN	POLR1A	DNA-directed RNA polymerase I subunit RPA1	1720	194.811	IIEESTHC*GPQAVR
O95602	Hek293 Pank1b	Diamide	RPA1_HUMAN	POLR1A	DNA-directed RNA polymerase I subunit RPA1	1720	194.811	LHYANC*K
Q9H9Y6	Hek293 Pank1b	Diamide	RPA2_HUMAN	POLR1B	DNA-directed RNA polymerase I subunit RPA2	1135	128.229	LFNC*SDR
P30876	Hek293 Pank1b	Diamide	RPB2_HUMAN	POLR2B	DNA-directed RNA polymerase II subunit RPB2	1174	133.897	THTYEC*R
O00411	Hek293 Pank1b	Diamide	RPOM_HUMAN	POLRMT	DNA-directed RNA polymerase, mitochondrial	1230	138.62	VC*VVSVEKPTLPSK
O00411	Hek293 Pank1b	Diamide	RPOM_HUMAN	POLRMT	DNA-directed RNA polymerase, mitochondrial	1230	138.62	GC*PQLGVPAPPSEAPQPPEA
O00411	Hek293 Pank1b	Diamide	RPOM_HUMAN	POLRMT	DNA-directed RNA polymerase, mitochondrial	1230	138.62	TYPC*PPHFNHLGSDVAR
O00411	Hek293 Pank1b	Diamide	RPOM_HUMAN	POLRMT	DNA-directed RNA polymerase, mitochondrial	1230	138.62	SHLPVHQDGSC*NGLQHYAALG
O00411	Hek293 Pank1b	Diamide	RPOM_HUMAN	POLRMT	DNA-directed RNA polymerase, mitochondrial	1230	138.62	FC*SEPQK
Q8IY26	Hek293 Pank1b	Diamide	PLPP6_HUMAN	PPAPDC2	Presqualene diphosphate phosphatase	295	32.194	ATAVDPTC*AR
P62937	Hek293 Pank1b	Diamide	PPIA_HUMAN	PPIA	Peptidyl-prolyl cis-trans isomerase A;Peptidyl-prolyl cis-trans isomerase A, N-terminally processed	165	18.012	GFGYKGSC*FHR
Q13356	Hek293 Pank1b	Diamide	PPIL2_HUMAN	PPIL2	Peptidyl-prolyl cis-trans isomerase-like 2	520	58.823	SC*AYLDK
O15355	Hek293 Pank1b	Diamide	PPM1G_HUMAN	PPM1G	Protein phosphatase 1G	546	59.272	GTEAGQVGEPGIPTGEAGPSC*SSASDK
O15355	Hek293 Pank1b	Diamide	PPM1G_HUMAN	PPM1G	Protein phosphatase 1G	546	59.272	C*SGDGVGAPR
Q9Y570	Hek293 Pank1b	Diamide	PPME1_HUMAN	PPME1	Protein phosphatase methylesterase 1	386	42.315	QC*EGITSPEGSK
Q96QC0	Hek293 Pank1b	Diamide	PP1RA_HUMAN	PPP1R10	Serine/threonine-protein phosphatase 1 regulatory subunit 10	940	99.058	VPWVC*PR
P62714	Hek293 Pank1b	Diamide	PP2AB_HUMAN	PPP2CA;PPP2CB	Serine/threonine-protein phosphatase 2A catalytic subunit alpha isoform/beta isoform	309	35.575;35.594	NVVTIFSAPNYC*YR
P62714	Hek293 Pank1b	Diamide	PP2AB_HUMAN	PPP2CA;PPP2CB	Serine/threonine-protein phosphatase 2A catalytic subunit alpha isoform/beta isoform	309	35.575;35.594	C*GNQAAIMELDDTLK
P30153	Hek293 Pank1b	Diamide	2AAA_HUMAN	PPP2R1A	Serine/threonine-protein phosphatase 2A 65 kDa regulatory subunit A alpha isoform	589	65.309	DEC*PEVR
P30153	Hek293 Pank1b	Diamide	2AAA_HUMAN	PPP2R1A	Serine/threonine-protein phosphatase 2A 65 kDa regulatory subunit A alpha isoform	589	65.309	EFCENLSADC*R
Q9Y2T4	Hek293 Pank1b	Diamide	2ABG_HUMAN	PPP2R2C	Serine/threonine-protein phosphatase 2A 55 kDa regulatory subunit B gamma isoform	447	51.515	AAALC*DK
Q13362	Hek293 Pank1b	Diamide	2A5G_HUMAN	PPP2R5C	Serine/threonine-protein phosphatase 2A 56 kDa regulatory subunit gamma isoform	524	61.061	LFDDC*TQQFK
P53041	Hek293 Pank1b	Diamide	PPP5_HUMAN	PPP5C	Serine/threonine-protein phosphatase 5	499	56.879	TEC*AEPPRDEPPADGALK
Q5H9R7	Hek293 Pank1b	Diamide	PP6R3_HUMAN	PPP6R3	Serine/threonine-protein phosphatase 6 regulatory subunit 3	873	97.669	LSTSQDAAC*K
O43663	Hek293 Pank1b	Diamide	PRC1_HUMAN	PRC1	Protein regulator of cytokinesis 1	620	71.607	SQNEAVC*EGLR
Q06830	Hek293 Pank1b	Diamide	PRDX1_HUMAN	PRDX1	Peroxiredoxin-1	199	22.11	HGEVC*PAGWKPGSDTIKPDV
P32119	Hek293 Pank1b	Diamide	PRDX2_HUMAN	PRDX2	Peroxiredoxin-2	198	21.892	FQYTDEHGEVC*PAGWKPGSD
P30048	Hek293 Pank1b	Diamide	PRDX3_HUMAN	PRDX3	Thioredoxin-dependent peroxide reductase, mitochondrial	256	27.693	YVETHGEVC*PANWTPDSPT
Q13162	Hek293 Pank1b	Diamide	PRDX4_HUMAN	PRDX4	Peroxiredoxin-4	271	30.54	TREEEC*HFYAGGQVYPGEASR
Q13162	Hek293 Pank1b	Diamide	PRDX4_HUMAN	PRDX4	Peroxiredoxin-4	271	30.54	HGEVC*PAGWK
Q9HCU5	Hek293 Pank1b	Diamide	PREB_HUMAN	PREB	Prolactin regulatory element-binding protein	417	45.468	C*GAETQHEGLELR
P48147	Hek293 Pank1b	Diamide	PPCE_HUMAN	PREP	Prolyl endopeptidase	710	80.7	EGC*DPVNR
P54646	Hek293 Pank1b	Diamide	AAPK2_HUMAN	PRKAA2	5'-AMP-activated protein kinase catalytic subunit alpha-2	552	62.32	C*PLDALNTTKPK
P78527	Hek293 Pank1b	Diamide	PRKDC_HUMAN	PRKDC	DNA-dependent protein kinase catalytic subunit	4128	469.089	C*FGTGAAGNR
P78527	Hek293 Pank1b	Diamide	PRKDC_HUMAN	PRKDC	DNA-dependent protein kinase catalytic subunit	4128	469.089	NTC*TSVYTK
P78527	Hek293 Pank1b	Diamide	PRKDC_HUMAN	PRKDC	DNA-dependent protein kinase catalytic subunit	4128	469.089	EC*REEILK
P78527	Hek293 Pank1b	Diamide	PRKDC_HUMAN	PRKDC	DNA-dependent protein kinase catalytic subunit	4128	469.089	LPVLAGC*LK
P78527	Hek293 Pank1b	Diamide	PRKDC_HUMAN	PRKDC	DNA-dependent protein kinase catalytic subunit	4128	469.089	INQVFHGSC*ITEGNELTK
P78527	Hek293 Pank1b	Diamide	PRKDC_HUMAN	PRKDC	DNA-dependent protein kinase catalytic subunit	4128	469.089	LAAVVSAC*K
P78527	Hek293 Pank1b	Diamide	PRKDC_HUMAN	PRKDC	DNA-dependent protein kinase catalytic subunit	4128	469.089	C*DSWWAK
P78527	Hek293 Pank1b	Diamide	PRKDC_HUMAN	PRKDC	DNA-dependent protein kinase catalytic subunit	4128	469.089	LAC*DVDQVTR
Q99873	Hek293 Pank1b	Diamide	ANM1_HUMAN	PRMT1	Protein arginine N-methyltransferase 1	371	42.462	QLVTNAC*LIK
Q9UMS4	Hek293 Pank1b	Diamide	PRP19_HUMAN	PRPF19	Pre-mRNA-processing factor 19	504	55.181	QELSHALYQHDAAC*R
Q5VTL8	Hek293 Pank1b	Diamide	PR38B_HUMAN	PRPF38B	Pre-mRNA-splicing factor 38B	546	64.468	TAGQTGMC*GGVR
O94906	Hek293 Pank1b	Diamide	PRP6_HUMAN	PRPF6	Pre-mRNA-processing factor 6	941	106.925	HGELWC*AVSK
O94906	Hek293 Pank1b	Diamide	PRP6_HUMAN	PRPF6	Pre-mRNA-processing factor 6	941	106.925	C*ESAEPR
O94906	Hek293 Pank1b	Diamide	PRP6_HUMAN	PRPF6	Pre-mRNA-processing factor 6	941	106.925	AAQDLC*EEALR
O94906	Hek293 Pank1b	Diamide	PRP6_HUMAN	PRPF6	Pre-mRNA-processing factor 6	941	106.925	C*EHDPHVLLAVAK
Q6P2Q9	Hek293 Pank1b	Diamide	PRP8_HUMAN	PRPF8	Pre-mRNA-processing-splicing factor 8	2335	273.6	EHC*PAGQPVK
P60891	Hek293 Pank1b	Diamide	PRPS1_HUMAN	PRPS1	Ribose-phosphate pyrophosphokinase 1	318	34.834	NC*TIVSPDAGGAK
Q9Y520	Hek293 Pank1b	Diamide	PRC2C_HUMAN	PRRC2C	Protein PRRC2C	2896	316.911	STTTSDPPNIC*K
Q9Y520	Hek293 Pank1b	Diamide	PRC2C_HUMAN	PRRC2C	Protein PRRC2C	2896	316.911	IAC*GPPQAK
Q9Y520	Hek293 Pank1b	Diamide	PRC2C_HUMAN	PRRC2C	Protein PRRC2C	2896	316.911	VDSDSSKPPETLTDPPGVC*QEK
O75475	Hek293 Pank1b	Diamide	PSIP1_HUMAN	PSIP1	PC4 and SFRS1-interacting protein	530	60.103	QPC*PSESDIITEEDKSK
P62195	Hek293 Pank1b	Diamide	PRS8_HUMAN	PSMC5	26S protease regulatory subunit 8	406	45.626	AVAHHTDC*TFIR
P62195	Hek293 Pank1b	Diamide	PRS8_HUMAN	PSMC5	26S protease regulatory subunit 8	406	45.626	NIDINDVTPNC*R
Q99460	Hek293 Pank1b	Diamide	PSMD1_HUMAN	PSMD1	26S proteasome non-ATPase regulatory subunit 1	953	105.836	SNC*KPSTFAYPAPLEVPK
O75832	Hek293 Pank1b	Diamide	PSD10_HUMAN	PSMD10	26S proteasome non-ATPase regulatory subunit 10	226	24.428	GAQVNAVNQNGC*TPLHYAASK
O00231	Hek293 Pank1b	Diamide	PSD11_HUMAN	PSMD11	26S proteasome non-ATPase regulatory subunit 11	422	47.464	TTANAIYC*PPK
P55036	Hek293 Pank1b	Diamide	PSMD4_HUMAN	PSMD4	26S proteasome non-ATPase regulatory subunit 4	377	40.737	LQAQQDAVNIVC*HSK
P61289	Hek293 Pank1b	Diamide	PSME3_HUMAN	PSME3	Proteasome activator complex subunit 3	254	29.506	RLDEC*EEAFQGTK
Q8WXF1	Hek293 Pank1b	Diamide	PSPC1_HUMAN	PSPC1	Paraspeckle component 1	523	58.744	C*GDGAFLLTTTPR
Q15185	Hek293 Pank1b	Diamide	TEBP_HUMAN	PTGES3	Prostaglandin E synthase 3	160	18.697	LTFSC*LGGSDNFK
P18031	Hek293 Pank1b	Diamide	PTN1_HUMAN	PTPN1	Tyrosine-protein phosphatase non-receptor type 1	435	49.967	EETQEDKDC*PIKEEK
P18031	Hek293 Pank1b	Diamide	PTN1_HUMAN	PTPN1	Tyrosine-protein phosphatase non-receptor type 1	435	49.967	ESGSLSPEHGPVVVHC*SAGIGR
P17706	Hek293 Pank1b	Diamide	PTN2_HUMAN	PTPN2	Tyrosine-protein phosphatase non-receptor type 2	415	48.473	C*TGLSSK
Q9H3S7	Hek293 Pank1b	Diamide	PTN23_HUMAN	PTPN23	Tyrosine-protein phosphatase non-receptor type 23	1636	178.974	DFEGC*SVLR
Q9Y3E5	Hek293 Pank1b	Diamide	PTH2_HUMAN	PTRH2	Peptidyl-tRNA hydrolase 2, mitochondrial	179	19.194	QWEYC*GQPK
Q00577	Hek293 Pank1b	Diamide	PURA_HUMAN	PURA	Transcriptional activator protein Pur-alpha	322	34.911	FGHTFC*K
Q96PZ0	Hek293 Pank1b	Diamide	PUS7_HUMAN	PUS7	Pseudouridylate synthase 7 homolog	661	75.035	LSEC*SLTK
Q96PZ0	Hek293 Pank1b	Diamide	PUS7_HUMAN	PUS7	Pseudouridylate synthase 7 homolog	661	75.035	C*VEGQLLR
Q13610	Hek293 Pank1b	Diamide	PWP1_HUMAN	PWP1	Periodic tryptophan protein 1 homolog	501	55.828	SVALYDC*R
Q96C36	Hek293 Pank1b	Diamide	P5CR2_HUMAN	PYCR2	Pyrroline-5-carboxylate reductase 2	320	33.637	MLLDSEQHPC*QLK
Q53H96	Hek293 Pank1b	Diamide	P5CR3_HUMAN	PYCRL	Pyrroline-5-carboxylate reductase 3	274	28.663	SDVC*TPGGTTIYGLHALEQGG
Q53H96	Hek293 Pank1b	Diamide	P5CR3_HUMAN	PYCRL	Pyrroline-5-carboxylate reductase 3	274	28.663	NLC*HFQALGCR
Q53H96	Hek293 Pank1b	Diamide	P5CR3_HUMAN	PYCRL	Pyrroline-5-carboxylate reductase 3	274	28.663	AATMSAVEAATC*R
Q9H0R6	Hek293 Pank1b	Diamide	GATA_HUMAN	QRSL1	Glutamyl-tRNA amidotransferase subunit A, mitochondrial	528	57.46	AFC*DQQLLTVAK
Q9Y3T6	Hek293 Pank1b	Diamide	R3HC1_HUMAN	R3HCC1	R3H and coiled-coil domain-containing protein 1	440	49.092	APASC*PSR
Q9Y3T6	Hek293 Pank1b	Diamide	R3HC1_HUMAN	R3HCC1	R3H and coiled-coil domain-containing protein 1	440	49.092	VPSSDGLSGPC*R
Q6WKZ4	Hek293 Pank1b	Diamide	RFIP1_HUMAN	RAB11FIP1	Rab11 family-interacting protein 1	1283	137.167	SNVC*INGNHVYLEQPEAK
P61106	Hek293 Pank1b	Diamide	RAB14_HUMAN	RAB14	Ras-related protein Rab-14	215	23.897	SC*LLHQFTEK
P63000	Hek293 Pank1b	Diamide	RAC1_HUMAN	RAC1	Ras-related C3 botulinum toxin substrate 1	192	21.45	HHC*PNTPIILVGTK
Q9NS91	Hek293 Pank1b	Diamide	RAD18_HUMAN	RAD18	E3 ubiquitin-protein ligase RAD18	495	56.223	HLDSC*LSR
Q9H6Z4	Hek293 Pank1b	Diamide	RANB3_HUMAN	RANBP3	Ran-binding protein 3	567	60.21	SPSEAADEVC*ALEEKEPQK
Q9H6Z4	Hek293 Pank1b	Diamide	RANB3_HUMAN	RANBP3	Ran-binding protein 3	567	60.21	NESSNASEEEAC*EK
P46060	Hek293 Pank1b	Diamide	RAGP1_HUMAN	RANGAP1	Ran GTPase-activating protein 1	587	63.542	ILAAALTEC*HR
P54136	Hek293 Pank1b	Diamide	SYRC_HUMAN	RARS	Arginine--tRNA ligase, cytoplasmic	660	75.379	IVFVPGC*SIPLTIVK
Q5T160	Hek293 Pank1b	Diamide	SYRM_HUMAN	RARS2	Probable arginine--tRNA ligase, mitochondrial	578	65.505	C*DTVVSEISTGQR
Q7Z6E9	Hek293 Pank1b	Diamide	RBBP6_HUMAN	RBBP6	E3 ubiquitin-protein ligase RBBP6	1792	201.564	KPLGPPPPSYTC*FR
Q16576	Hek293 Pank1b	Diamide	RBBP7_HUMAN	RBBP7	Histone-binding protein RBBP7	425	47.82	HPAKPDPSGEC*NPDLR
Q16576	Hek293 Pank1b	Diamide	RBBP7_HUMAN	RBBP7	Histone-binding protein RBBP7	425	47.82	VHIPNDDAQFDASHC*DSDK
P98175	Hek293 Pank1b	Diamide	RBM10_HUMAN	RBM10	RNA-binding protein 10	930	103.533	C*GVQNFK
P98175	Hek293 Pank1b	Diamide	RBM10_HUMAN	RBM10	RNA-binding protein 10	930	103.533	INEDWLC*NK
Q9NW13	Hek293 Pank1b	Diamide	RBM28_HUMAN	RBM28	RNA-binding protein 28	759	85.738	NENSEC*PK
Q96EV2	Hek293 Pank1b	Diamide	RBM33_HUMAN	RBM33	RNA-binding protein 33	1170	129.986	C*SATPSAQVKPIVSASPPSR
Q9BWF3	Hek293 Pank1b	Diamide	RBM4_HUMAN	RBM4	RNA-binding protein 4	364	40.314	LHVGNISPTC*TNK
P52756	Hek293 Pank1b	Diamide	RBM5_HUMAN	RBM5	RNA-binding protein 5	815	92.154	C*QGITAPIEAQVR
P18754	Hek293 Pank1b	Diamide	RCC1_HUMAN	RCC1	Regulator of chromosome condensation	421	44.969	SGQVYSFGC*NDEGALGR
Q9P258	Hek293 Pank1b	Diamide	RCC2_HUMAN	RCC2	Protein RCC2	522	56.085	GNLYSFGC*PEYGQLGHNSDGK
Q9P258	Hek293 Pank1b	Diamide	RCC2_HUMAN	RCC2	Protein RCC2	522	56.085	IEYDC*ELVPR
Q8TC12	Hek293 Pank1b	Diamide	RDH11_HUMAN	RDH11	Retinol dehydrogenase 11	318	35.386	FYNAGLAYC*HSK
P46063	Hek293 Pank1b	Diamide	RECQ1_HUMAN	RECQL	ATP-dependent DNA helicase Q1	649	73.457	VLMAQHFDEVWNSEAC*NK
Q5UIP0	Hek293 Pank1b	Diamide	RIF1_HUMAN	RIF1	Telomere-associated protein RIF1	2472	274.466	SSLSNNEC*GSLDK
Q5UIP0	Hek293 Pank1b	Diamide	RIF1_HUMAN	RIF1	Telomere-associated protein RIF1	2472	274.466	VYSC*LNNK
O14730	Hek293 Pank1b	Diamide	RIOK3_HUMAN	RIOK3	Serine/threonine-protein kinase RIO3	519	59.093	HDEVVC*GR
Q9BV68	Hek293 Pank1b	Diamide	RN126_HUMAN	RNF126	E3 ubiquitin-protein ligase RNF126	311	33.861	LPDYIC*PR
O75150	Hek293 Pank1b	Diamide	BRE1B_HUMAN	RNF40	E3 ubiquitin-protein ligase BRE1B	1001	113.678	C*NAAFGAHDFHR
Q9UBF6	Hek293 Pank1b	Diamide	RBX2_HUMAN	RNF7	RING-box protein 2	113	12.683	ADVEDGEETC*ALASHSGSSGSK
P13489	Hek293 Pank1b	Diamide	RINI_HUMAN	RNH1	Ribonuclease inhibitor	461	49.973	ELC*QGLGQPGSVLR
Q9HC36	Hek293 Pank1b	Diamide	MRM3_HUMAN	RNMTL1	rRNA methyltransferase 3, mitochondrial	420	47.02	ASDHGWVC*DQR
P27694	Hek293 Pank1b	Diamide	RFA1_HUMAN	RPA1	Replication protein A 70 kDa DNA-binding subunit	616	68.138	C*DTEFPNFK
P15927	Hek293 Pank1b	Diamide	RFA2_HUMAN	RPA2	Replication protein A 32 kDa subunit	270	29.247	AC*PRPEGLNFQDLK
Q9BWH6	Hek293 Pank1b	Diamide	RPAP1_HUMAN	RPAP1	RNA polymerase II-associated protein 1	1393	152.755	ARPSPGHC*LPEDEDPEER
Q8IXW5	Hek293 Pank1b	Diamide	RPAP2_HUMAN	RPAP2	Putative RNA polymerase II subunit B1 CTD phosphatase RPAP2	612	69.509	DATC*ELPLQK
Q8IXW5	Hek293 Pank1b	Diamide	RPAP2_HUMAN	RPAP2	Putative RNA polymerase II subunit B1 CTD phosphatase RPAP2	612	69.509	SVSSSVQVC*PEVGK
Q9H6T3	Hek293 Pank1b	Diamide	RPAP3_HUMAN	RPAP3	RNA polymerase II-associated protein 3	665	75.719	QDVC*QSYSEK
P30050	Hek293 Pank1b	Diamide	RL12_HUMAN	RPL12	60S ribosomal protein L12	165	17.819	HPHDIIDDINSGAVEC*PAS
P30050	Hek293 Pank1b	Diamide	RL12_HUMAN	RPL12	60S ribosomal protein L12	165	17.819	C*TGGEVGATSALAPK
Q02543	Hek293 Pank1b	Diamide	RL18A_HUMAN	RPL18A	60S ribosomal protein L18a	176	20.762	C*HTPPLYR
P62829	Hek293 Pank1b	Diamide	RL23_HUMAN	RPL23	60S ribosomal protein L23	140	14.865	EC*ADLWPR
P83731	Hek293 Pank1b	Diamide	RL24_HUMAN	RPL24	60S ribosomal protein L24	157	17.779	C*ESAFLSK
P46776	Hek293 Pank1b	Diamide	RL27A_HUMAN	RPL27A	60S ribosomal protein L27a	148	16.561	NQSFC*PTVNLDK
P46779	Hek293 Pank1b	Diamide	RL28_HUMAN	RPL28	60S ribosomal protein L28	137	15.748	NC*SSFLIK
P62910	Hek293 Pank1b	Diamide	RL32_HUMAN	RPL32	60S ribosomal protein L32	135	15.86	SYC*AEIAHNVSSK
Q9Y3U8	Hek293 Pank1b	Diamide	RL36_HUMAN	RPL36	60S ribosomal protein L36	105	12.254	EVC*GFAPYER
P36578	Hek293 Pank1b	Diamide	RL4_HUMAN	RPL4	60S ribosomal protein L4	427	47.697	SGQGAFGNMC*R
P62424	Hek293 Pank1b	Diamide	RL7A_HUMAN	RPL7A	60S ribosomal protein L7a	266	29.996	TC*TTVAFTQVNSEDK
Q96P16	Hek293 Pank1b	Diamide	RPR1A_HUMAN	RPRD1A	Regulation of nuclear pre-mRNA domain-containing protein 1A	312	35.72	HVSSETDESC*K
P25398	Hek293 Pank1b	Diamide	RS12_HUMAN	RPS12	40S ribosomal protein S12	132	14.515	LGEWVGLC*K
P15880	Hek293 Pank1b	Diamide	RS2_HUMAN	RPS2	40S ribosomal protein S2	293	31.324	C*GSVLVR
P15880	Hek293 Pank1b	Diamide	RS2_HUMAN	RPS2	40S ribosomal protein S2	293	31.324	GC*TATLGNFAK
P62857	Hek293 Pank1b	Diamide	RS28_HUMAN	RPS28	40S ribosomal protein S28	69	7.841	TGSQGQC*TQVR
P62753	Hek293 Pank1b	Diamide	RS6_HUMAN	RPS6	40S ribosomal protein S6	249	28.681	LNISFPATGC*QK
Q15418	Hek293 Pank1b	Diamide	KS6A1_HUMAN	RPS6KA1	Ribosomal protein S6 kinase alpha-1	735	82.723	ETIGVGSYSEC*K
P62241	Hek293 Pank1b	Diamide	RS8_HUMAN	RPS8	40S ribosomal protein S8	208	24.205	LLAC*IASR
Q6P087	Hek293 Pank1b	Diamide	RUSD3_HUMAN	RPUSD3	RNA pseudouridylate synthase domain-containing protein 3	351	38.461	AQRPTATYC*AVTDGIPAASEGK
P23921	Hek293 Pank1b	Diamide	RIR1_HUMAN	RRM1	Ribonucleoside-diphosphate reductase large subunit	792	90.07	SAGGIGVAVSC*IR
Q5JTH9	Hek293 Pank1b	Diamide	RRP12_HUMAN	RRP12	RRP12-like protein	1297	143.702	KGHSSDSNPAIC*R
Q14684	Hek293 Pank1b	Diamide	RRP1B_HUMAN	RRP1B	Ribosomal RNA processing protein 1 homolog B	758	84.428	FIDPFC*K
Q14684	Hek293 Pank1b	Diamide	RRP1B_HUMAN	RRP1B	Ribosomal RNA processing protein 1 homolog B	758	84.428	AGPGSLELC*GLPSQK
Q14684	Hek293 Pank1b	Diamide	RRP1B_HUMAN	RRP1B	Ribosomal RNA processing protein 1 homolog B	758	84.428	EVLC*PESQSPNGVR
O76021	Hek293 Pank1b	Diamide	RL1D1_HUMAN	RSL1D1	Ribosomal L1 domain-containing protein 1	490	54.973	AVDALLTHC*K
Q9Y230	Hek293 Pank1b	Diamide	RUVB2_HUMAN	RUVBL2	RuvB-like 2	463	51.157	FVQC*PDGELQK
P28702	Hek293 Pank1b	Diamide	RXRB_HUMAN	RXRB	Retinoic acid receptor RXR-beta	533	56.922	GLHC*PPPPGGPGAGK
A6NKF1	Hek293 Pank1b	Diamide	SAC31_HUMAN	SAC3D1	SAC3 domain-containing protein 1	404	43.553	LEVVPGC*R
Q9UBE0	Hek293 Pank1b	Diamide	SAE1_HUMAN	SAE1	SUMO-activating enzyme subunit 1	346	38.45	VDQIC*HK
Q15424	Hek293 Pank1b	Diamide	SAFB1_HUMAN	SAFB	Scaffold attachment factor B1	915	102.642	C*INHLHK
Q9Y3Z3	Hek293 Pank1b	Diamide	SAMH1_HUMAN	SAMHD1	Deoxynucleoside triphosphate triphosphohydrolase SAMHD1	626	72.201	NPIDHVSFYC*K
O43290	Hek293 Pank1b	Diamide	SNUT1_HUMAN	SART1	U4/U6.U5 tri-snRNP-associated protein 1	800	90.255	SLPSAVYC*IEDK
Q15020	Hek293 Pank1b	Diamide	SART3_HUMAN	SART3	Squamous cell carcinoma antigen recognized by T-cells 3	963	109.935	C*AAVDVEPPSK
Q15020	Hek293 Pank1b	Diamide	SART3_HUMAN	SART3	Squamous cell carcinoma antigen recognized by T-cells 3	963	109.935	EELEEIC*K
Q15020	Hek293 Pank1b	Diamide	SART3_HUMAN	SART3	Squamous cell carcinoma antigen recognized by T-cells 3	963	109.935	GYC*YVEFK
Q9Y3A5	Hek293 Pank1b	Diamide	SBDS_HUMAN	SBDS	Ribosome maturation protein SBDS	250	28.764	C*VNPETK
Q9Y3A5	Hek293 Pank1b	Diamide	SBDS_HUMAN	SBDS	Ribosome maturation protein SBDS	250	28.764	RFEIAC*YK
O95104	Hek293 Pank1b	Diamide	SCAF4_HUMAN	SCAF4	Splicing factor, arginine/serine-rich 15	1147	125.869	GC*AYIVMVHR
Q9UQR0	Hek293 Pank1b	Diamide	SCML2_HUMAN	SCML2	Sex comb on midleg-like protein 2	700	77.257	SSSLNSGNYLNPAC*R
Q14160	Hek293 Pank1b	Diamide	SCRIB_HUMAN	SCRIB	Protein scribble homolog	1630	174.885	PSPGAVGPEDVALC*SSR
Q14160	Hek293 Pank1b	Diamide	SCRIB_HUMAN	SCRIB	Protein scribble homolog	1630	174.885	HVAC*LAR
Q96KG9	Hek293 Pank1b	Diamide	SCYL1_HUMAN	SCYL1	N-terminal kinase-like protein	808	89.631	SLDAFPEDFC*R
Q96KG9	Hek293 Pank1b	Diamide	SCYL1_HUMAN	SCYL1	N-terminal kinase-like protein	808	89.631	TLVPHYC*ELVGANPK
P31040	Hek293 Pank1b	Diamide	SDHA_HUMAN	SDHA	Succinate dehydrogenase [ubiquinone] flavoprotein subunit, mitochondrial	664	72.692	VGSVLQEGC*GK
O94979	Hek293 Pank1b	Diamide	SC31A_HUMAN	SEC31A	Protein transport protein Sec31A	1220	133.015	C*LSSATDPQTK
Q8NC51	Hek293 Pank1b	Diamide	PAIRB_HUMAN	SERBP1	Plasminogen activator inhibitor 1 RNA-binding protein	408	44.965	PGHLQEGFGC*VVTNR
Q86TU7	Hek293 Pank1b	Diamide	SETD3_HUMAN	SETD3	Histone-lysine N-methyltransferase setd3	594	67.257	C*SSPAPGPGK
Q15637	Hek293 Pank1b	Diamide	SF01_HUMAN	SF1	Splicing factor 1	639	68.33	SITNTTVC*TK
Q12874	Hek293 Pank1b	Diamide	SF3A3_HUMAN	SF3A3	Splicing factor 3A subunit 3	501	58.849	C*GGTLEER
P23246	Hek293 Pank1b	Diamide	SFPQ_HUMAN	SFPQ	Splicing factor, proline- and glutamine-rich	707	76.149	C*SEGVFLLTTTPR
O43765	Hek293 Pank1b	Diamide	SGTA_HUMAN	SGTA	Small glutamine-rich tetratricopeptide repeat-containing protein alpha	313	34.063	LGNYAGAVQDC*ER
P34896; P34897	Hek293 Pank1b	Diamide	GLYC_HUMAN; GLYM_HUMAN	SHMT1;SHMT2	Serine hydroxymethyltransferase, cytosolic;Serine hydroxymethyltransferase, mitochondrial	483; 504	53.083;55.993	NTC*PGDR
P63208	Hek293 Pank1b	Diamide	SKP1_HUMAN	SKP1	S-phase kinase-associated protein 1	163	18.658	KENQWC*EEK
Q9UBX3	Hek293 Pank1b	Diamide	DIC_HUMAN	SLC25A10	Mitochondrial dicarboxylate carrier	287	31.282	GEYQGVFHC*AVETAK
P05141	Hek293 Pank1b	Diamide	ADT2_HUMAN	SLC25A5	ADP/ATP translocase 2	298	32.852	GIIDC*VVR
P12236	Hek293 Pank1b	Diamide	ADT3_HUMAN	SLC25A6	ADP/ATP translocase 3;ADP/ATP translocase 3, N-terminally processed	298	32.866	GADIMYTGTVDC*WR
Q9BWU0	Hek293 Pank1b	Diamide	NADAP_HUMAN	SLC4A1AP	Kanadaptin	796	88.814	TTSLC*AGPSASK
P30825	Hek293 Pank1b	Diamide	SL7A1_HUMAN	SLC7A1	High affinity cationic amino acid transporter 1	629	67.638	TPDGNLDQC*K
O60264	Hek293 Pank1b	Diamide	SMCA5_HUMAN	SMARCA5	SWI/SNF-related matrix-associated actin-dependent regulator of chromatin subfamily A member 5	1052	121.905	ATNVC*TR
Q92922	Hek293 Pank1b	Diamide	SMRC1_HUMAN	SMARCC1	SWI/SNF complex subunit SMARCC1	1105	122.867	ELTDTC*K
Q14683	Hek293 Pank1b	Diamide	SMC1A_HUMAN	SMC1A	Structural maintenance of chromosomes protein 1A	1233	143.233	HNLLQAC*K
O95347	Hek293 Pank1b	Diamide	SMC2_HUMAN	SMC2	Structural maintenance of chromosomes protein 2	1197	135.656	FTQC*QNGK
O75940	Hek293 Pank1b	Diamide	SPF30_HUMAN	SMNDC1	Survival of motor neuron-related-splicing factor 30	238	26.711	VGVGTC*GIADKPMTQYQDTSK
Q2TAY7	Hek293 Pank1b	Diamide	SMU1_HUMAN	SMU1	WD40 repeat-containing protein SMU1	513	57.544	IQSGQC*LR
Q2TAY7	Hek293 Pank1b	Diamide	SMU1_HUMAN	SMU1	WD40 repeat-containing protein SMU1	513	57.544	TTEC*SNTFK
Q7KZF4	Hek293 Pank1b	Diamide	SND1_HUMAN	SND1	Staphylococcal nuclease domain-containing protein 1	910	101.997	LSEC*EEQAK
O75643	Hek293 Pank1b	Diamide	U520_HUMAN	SNRNP200	U5 small nuclear ribonucleoprotein 200 kDa helicase	2136	244.508	LATYGITVAELTGDHQLC*K
O75643	Hek293 Pank1b	Diamide	U520_HUMAN	SNRNP200	U5 small nuclear ribonucleoprotein 200 kDa helicase	2136	244.508	RC*QLPDGSFR
P08621	Hek293 Pank1b	Diamide	RU17_HUMAN	SNRNP70	U1 small nuclear ribonucleoprotein 70 kDa	437	51.557	HHNQPYC*GIAPYIR
P62316	Hek293 Pank1b	Diamide	SMD2_HUMAN	SNRPD2	Small nuclear ribonucleoprotein Sm D2	118	13.527	NNTQVLINC*R
P62318	Hek293 Pank1b	Diamide	SMD3_HUMAN	SNRPD3	Small nuclear ribonucleoprotein Sm D3	126	13.916	VLHEAEGHIVTC*ETNTGEVYR
O95149	Hek293 Pank1b	Diamide	SPN1_HUMAN	SNUPN	Snurportin-1	360	41.143	SGYC*VNR
Q13573	Hek293 Pank1b	Diamide	SNW1_HUMAN	SNW1	SNW domain-containing protein 1	536	61.494	IPPC*ISNWK
Q00796	Hek293 Pank1b	Diamide	DHSO_HUMAN	SORD	Sorbitol dehydrogenase	357	38.325	ENDEFC*K
O75391	Hek293 Pank1b	Diamide	SPAG7_HUMAN	SPAG7	Sperm-associated antigen 7	227	26.034	TYGC*VPVANK
Q8NB90	Hek293 Pank1b	Diamide	AFG2H_HUMAN	SPATA5	Spermatogenesis-associated protein 5	893	97.904	C*NFESAR
Q8N0X7	Hek293 Pank1b	Diamide	SPART_HUMAN	SPG20	Spartin	666	72.833	DTSSEEVNLSHIVPC*EPVPEEKPK
P11277; Q01082; O15020	Hek293 Pank1b	Diamide	SPTB1_HUMAN; SPTB2_HUMAN; SPTN2_HUMAN	SPTB;SPTBN1;SPTBN2	Spectrin beta chain, erythrocytic/ non-erythrocytic 1/non-erythrocytic 2	2137; 2364; 2390	246.468;271.325;274.609	IHC*LENVDK
O15269	Hek293 Pank1b	Diamide	SPTC1_HUMAN	SPTLC1	Serine palmitoyltransferase 1	473	52.744	YGVGTC*GPR
Q8WXA9	Hek293 Pank1b	Diamide	SREK1_HUMAN	SREK1	Splicing regulatory glutamine/lysine-rich protein 1	508	59.38	IQHNGNC*QLNEENLSTK
Q96SB4	Hek293 Pank1b	Diamide	SRPK1_HUMAN	SRPK1	SRSF protein kinase 1	655	74.325	AEIPC*EDEQEQEHNGPLDNK
Q96SB4	Hek293 Pank1b	Diamide	SRPK1_HUMAN	SRPK1	SRSF protein kinase 1	655	74.325	SNYQGLPLPC*VK
P78539	Hek293 Pank1b	Diamide	SRPX_HUMAN	SRPX	Sushi repeat-containing protein SRPX	464	51.572	AENKGTC*KFR
Q9UQ35	Hek293 Pank1b	Diamide	SRRM2_HUMAN	SRRM2	Serine/arginine repetitive matrix protein 2	2752	299.615	SC*FESSPDPELK
Q9BXP5	Hek293 Pank1b	Diamide	SRRT_HUMAN	SRRT	Serrate RNA effector molecule homolog	876	100.666	LREC*ELSPGVNR
Q9BXP5	Hek293 Pank1b	Diamide	SRRT_HUMAN	SRRT	Serrate RNA effector molecule homolog	876	100.666	WLC*PLSGK
Q9BXP5	Hek293 Pank1b	Diamide	SRRT_HUMAN	SRRT	Serrate RNA effector molecule homolog	876	100.666	C*GIIHVR
Q9BXP5	Hek293 Pank1b	Diamide	SRRT_HUMAN	SRRT	Serrate RNA effector molecule homolog	876	100.666	DAAGLEC*KPR
Q07955	Hek293 Pank1b	Diamide	SRSF1_HUMAN	SRSF1	Serine/arginine-rich splicing factor 1	248	27.745	GPAGNNDC*R
P84103	Hek293 Pank1b	Diamide	SRSF3_HUMAN	SRSF3	Serine/arginine-rich splicing factor 3	164	19.33	DSCPLDC*K
P84103	Hek293 Pank1b	Diamide	SRSF3_HUMAN	SRSF3	Serine/arginine-rich splicing factor 3	164	19.33	DSC*PLDCK
Q16629	Hek293 Pank1b	Diamide	SRSF7_HUMAN	SRSF7	Serine/arginine-rich splicing factor 7	238	27.367	GHYAYDC*HR
Q13242	Hek293 Pank1b	Diamide	SRSF9_HUMAN	SRSF9	Serine/arginine-rich splicing factor 9	221	25.542	EAGDVC*YADVQK
Q9BYN0	Hek293 Pank1b	Diamide	SRXN1_HUMAN	SRXN1	Sulfiredoxin-1	137	14.259	GAQGGDYFYSFGGC*HR
P05455	Hek293 Pank1b	Diamide	LA_HUMAN	SSB	Lupus La protein	408	46.837	FSGDLDDQTC*REDLHILFSNHGEIK
P31948	Hek293 Pank1b	Diamide	STIP1_HUMAN	STIP1	Stress-induced-phosphoprotein 1	543	62.639	GNEC*FQK
P31948	Hek293 Pank1b	Diamide	STIP1_HUMAN	STIP1	Stress-induced-phosphoprotein 1	543	62.639	ALSVGNIDDALQC*YSEAIK
Q9P289	Hek293 Pank1b	Diamide	STK26_HUMAN	STK26	Serine/threonine-protein kinase 26	416	46.529	SIAVAEAAC*PGITDK
Q9Y3F4	Hek293 Pank1b	Diamide	STRAP_HUMAN	STRAP	Serine-threonine kinase receptor-associated protein	350	38.438	GHFGPIHC*VR
Q9NRL3	Hek293 Pank1b	Diamide	STRN4_HUMAN	STRN4	Striatin-4	753	80.596	C*TVDGSPHELESR
Q9UNE7	Hek293 Pank1b	Diamide	CHIP_HUMAN	STUB1	E3 ubiquitin-protein ligase CHIP	303	34.856	EPC*ITPSGITYDR
Q9UNE7	Hek293 Pank1b	Diamide	CHIP_HUMAN	STUB1	E3 ubiquitin-protein ligase CHIP	303	34.856	RDIPDYLC*GK
Q13190	Hek293 Pank1b	Diamide	STX5_HUMAN	STX5	Syntaxin-5	355	39.673	TQEFLSAC*K
O00186	Hek293 Pank1b	Diamide	STXB3_HUMAN	STXBP3	Syntaxin-binding protein 3	592	67.764	ATVFDDC*K
Q9Y2Z0	Hek293 Pank1b	Diamide	SGT1_HUMAN	SUGT1	Suppressor of G2 allele of SKP1 homolog	365	41.024	ALEQKPDDAQYYC*QR
Q9Y2Z0	Hek293 Pank1b	Diamide	SGT1_HUMAN	SUGT1	Suppressor of G2 allele of SKP1 homolog	365	41.024	GIC*EYHEK
Q9Y2Z0	Hek293 Pank1b	Diamide	SGT1_HUMAN	SUGT1	Suppressor of G2 allele of SKP1 homolog	365	41.024	C*QEAQNGSESEVWTHQSK
Q9Y5B9	Hek293 Pank1b	Diamide	SP16H_HUMAN	SUPT16H	FACT complex subunit SPT16	1047	119.914	INFYC*PGSALGR
Q9Y5B9	Hek293 Pank1b	Diamide	SP16H_HUMAN	SUPT16H	FACT complex subunit SPT16	1047	119.914	SWNDC*LNK
O00267	Hek293 Pank1b	Diamide	SPT5H_HUMAN	SUPT5H	Transcription elongation factor SPT5	1087	121	SFAFLHC*K
O00267	Hek293 Pank1b	Diamide	SPT5H_HUMAN	SUPT5H	Transcription elongation factor SPT5	1087	121	VELHSTC*QTISVDR
Q15527	Hek293 Pank1b	Diamide	SURF2_HUMAN	SURF2	Surfeit locus protein 2	256	29.648	C*PEHVLR
O75683	Hek293 Pank1b	Diamide	SURF6_HUMAN	SURF6	Surfeit locus protein 6	361	41.45	IC*SHSAPEQQAR
Q92797	Hek293 Pank1b	Diamide	SYMPK_HUMAN	SYMPK	Symplekin	1274	141.148	C*LHSLTDK
O75528	Hek293 Pank1b	Diamide	TADA3_HUMAN	TADA3	Transcriptional adapter 3	432	48.902	SEAQHEQPEDGC*PFGALTQR
Q9C0D5	Hek293 Pank1b	Diamide	TANC1_HUMAN	TANC1	Protein TANC1	1861	202.219	LQC*GENGPAHPLPSK
P26639	Hek293 Pank1b	Diamide	SYTC_HUMAN	TARS	Threonine--tRNA ligase, cytoplasmic	723	83.435	QVMVVPVGPTC*DEYAQK
Q6P1N9	Hek293 Pank1b	Diamide	TATD1_HUMAN	TATDN1	Putative deoxyribonuclease TATDN1	297	33.602	WESGHC*LK
Q8TC07	Hek293 Pank1b	Diamide	TBC15_HUMAN	TBC1D15	TBC1 domain family member 15	691	79.491	NDSPTQIPVSSDVC*R
Q8WUA7	Hek293 Pank1b	Diamide	TB22A_HUMAN	TBC1D22A	TBC1 domain family member 22A	517	59.121	SVSESHTSC*PAESASDAAPLQR
O60343	Hek293 Pank1b	Diamide	TBCD4_HUMAN	TBC1D4	TBC1 domain family member 4	1298	146.563	DLNC*NPNNK
O75347	Hek293 Pank1b	Diamide	TBCA_HUMAN	TBCA	Tubulin-specific chaperone A	108	12.855	MMIPDC*QR
Q99426	Hek293 Pank1b	Diamide	TBCB_HUMAN	TBCB	Tubulin-folding cofactor B	244	27.326	YFEC*QAK
Q15813	Hek293 Pank1b	Diamide	TBCE_HUMAN	TBCE	Tubulin-specific chaperone E	527	59.346	YQFLC*LK
Q15813	Hek293 Pank1b	Diamide	TBCE_HUMAN	TBCE	Tubulin-specific chaperone E	527	59.346	GGVAEAC*PNIR
Q96EI5	Hek293 Pank1b	Diamide	TCAL4_HUMAN	TCEAL4	Transcription elongation factor A protein-like 4	215	24.647	KPEVTC*TLEDK
Q9BQ70	Hek293 Pank1b	Diamide	TCF25_HUMAN	TCF25	Transcription factor 25	676	76.667	C*TWLTTPK
Q9BQ70	Hek293 Pank1b	Diamide	TCF25_HUMAN	TCF25	Transcription factor 25	676	76.667	SGC*ALTDAVAPGNK
Q9NUW8	Hek293 Pank1b	Diamide	TYDP1_HUMAN	TDP1	Tyrosyl-DNA phosphodiesterase 1	608	68.42	TENHGAPAC*HR
Q9UGI8	Hek293 Pank1b	Diamide	TES_HUMAN	TES	Testin	421	47.996	HYC*DSEKPR
Q9UGI8	Hek293 Pank1b	Diamide	TES_HUMAN	TES	Testin	421	47.996	C*HELSPR
Q00059	Hek293 Pank1b	Diamide	TFAM_HUMAN	TFAM	Transcription factor A, mitochondrial	246	29.097	KYGAEEC*
Q96FV9	Hek293 Pank1b	Diamide	THOC1_HUMAN	THOC1	THO complex subunit 1	657	75.666	C*TLDQAFR
Q96FV9	Hek293 Pank1b	Diamide	THOC1_HUMAN	THOC1	THO complex subunit 1	657	75.666	NPVQC*YEK
Q8NI27	Hek293 Pank1b	Diamide	THOC2_HUMAN	THOC2	THO complex subunit 2	1593	182.775	SESPC*ESPYPNEK
Q96J01	Hek293 Pank1b	Diamide	THOC3_HUMAN	THOC3	THO complex subunit 3	351	38.772	VHSVAWSC*DGR
Q9P016	Hek293 Pank1b	Diamide	THYN1_HUMAN	THYN1	Thymocyte nuclear protein 1	225	25.697	LGEEAFFYHSNC*K
O75663	Hek293 Pank1b	Diamide	TIPRL_HUMAN	TIPRL	TIP41-like protein	272	31.444	VAC*AEEWQESR
P04183	Hek293 Pank1b	Diamide	KITH_HUMAN	TK1	Thymidine kinase, cytosolic	234	25.469	ENC*PVPGKPGEAVAAR
Q9Y490	Hek293 Pank1b	Diamide	TLN1_HUMAN	TLN1	Talin-1	2541	269.767	ASAGPQPLLVQSC*K
Q9Y490	Hek293 Pank1b	Diamide	TLN1_HUMAN	TLN1	Talin-1	2541	269.767	KELIEC*AR
Q9Y490	Hek293 Pank1b	Diamide	TLN1_HUMAN	TLN1	Talin-1	2541	269.767	QELAVFC*SPEPPAK
Q9Y4G6	Hek293 Pank1b	Diamide	TLN2_HUMAN	TLN1;TLN2	Talin-1;Talin-2	2542	269.767;271.613	AVAAGNSC*R
P42166	Hek293 Pank1b	Diamide	LAP2A_HUMAN	TMPO	Lamina-associated polypeptide 2, isoform alpha;Thymopoietin;Thymopentin	694	75.492	GGTLFGGEVC*K
P42166	Hek293 Pank1b	Diamide	LAP2A_HUMAN	TMPO	Lamina-associated polypeptide 2, isoform alpha;Thymopoietin;Thymopentin	694	75.492	SGIQPLC*PER
P42166	Hek293 Pank1b	Diamide	LAP2A_HUMAN	TMPO	Lamina-associated polypeptide 2, isoform alpha;Thymopoietin;Thymopentin	694	75.492	DIVENIC*GR
P42167	Hek293 Pank1b	Diamide	LAP2B_HUMAN	TMPO	Lamina-associated polypeptide 2, isoforms beta/gamma;Thymopoietin;Thymopentin	454	50.67	EMFPYEASTPTGISASC*R
Q9Y320	Hek293 Pank1b	Diamide	TMX2_HUMAN	TMX2	Thioredoxin-related transmembrane protein 2	296	34.038	YNC*TGLNFGK
Q92973	Hek293 Pank1b	Diamide	TNPO1_HUMAN	TNPO1	Transportin-1	898	102.355	SEC*LNNIGDSSPLIR
Q92973	Hek293 Pank1b	Diamide	TNPO1_HUMAN	TNPO1	Transportin-1	898	102.355	SHAVAC*VNQFIISR
Q9UPQ9	Hek293 Pank1b	Diamide	TNR6B_HUMAN	TNRC6B	Trinucleotide repeat-containing gene 6B protein	1833	194.002	GHPLPENQGNAQAPC*WGR
P11387	Hek293 Pank1b	Diamide	TOP1_HUMAN	TOP1	DNA topoisomerase 1	765	90.726	AVAILC*NHQR
O94842	Hek293 Pank1b	Diamide	TOX4_HUMAN	TOX4	TOX high mobility group box family member 4	621	66.195	SGC*ENPPIVSK
P60174	Hek293 Pank1b	Diamide	TPIS_HUMAN	TPI1	Triosephosphate isomerase	249	30.791	IIYGGSVTGATC*K
P29144	Hek293 Pank1b	Diamide	TPP2_HUMAN	TPP2	Tripeptidyl-peptidase 2	1249	138.35	FC*SLPEK
O14545	Hek293 Pank1b	Diamide	TRAD1_HUMAN	TRAFD1	TRAF-type zinc finger domain-containing protein 1	582	64.841	AVC*EADQSHGGPR
O14545	Hek293 Pank1b	Diamide	TRAD1_HUMAN	TRAFD1	TRAF-type zinc finger domain-containing protein 1	582	64.841	HEETEC*PLR
Q13263	Hek293 Pank1b	Diamide	TIF1B_HUMAN	TRIM28	Transcription intermediary factor 1-beta	835	88.55	TVYC*NVHK
Q13263	Hek293 Pank1b	Diamide	TIF1B_HUMAN	TRIM28	Transcription intermediary factor 1-beta	835	88.55	DC*QLNAHK
Q15645	Hek293 Pank1b	Diamide	PCH2_HUMAN	TRIP13	Pachytene checkpoint protein 2 homolog	432	48.551	C*QIIYPR
Q9NXH9	Hek293 Pank1b	Diamide	TRM1_HUMAN	TRMT1	tRNA -N)-dimethyltransferase	659	72.234	VSLSHAC*K
Q9UI30	Hek293 Pank1b	Diamide	TR112_HUMAN	TRMT112	Multifunctional methyltransferase subunit TRM112-like protein	125	14.199	IC*PVEFNPNFVAR
P43897	Hek293 Pank1b	Diamide	EFTS_HUMAN	TSFM	Elongation factor Ts, mitochondrial	325	35.391	TGYSFVNC*K
Q99598	Hek293 Pank1b	Diamide	TSNAX_HUMAN	TSNAX	Translin-associated protein X	290	33.112	VENAC*YALK
O95801	Hek293 Pank1b	Diamide	TTC4_HUMAN	TTC4	Tetratricopeptide repeat protein 4	387	44.679	GALC*HLELK
O00358	Hek293 Pank1b	Diamide	FOXE1_HUMAN	TTF2	Transcription termination factor 2	373	129.588	KQEEGAEIQC*EAETGGTHK
Q9UNY4	Hek293 Pank1b	Diamide	TTF2_HUMAN	TTF2	Transcription termination factor 2	1162	129.588	SQQC*QGNELTR
Q14166	Hek293 Pank1b	Diamide	TTL12_HUMAN	TTLL12	Tubulin--tyrosine ligase-like protein 12	644	74.404	DC*LASIAR
Q14166	Hek293 Pank1b	Diamide	TTL12_HUMAN	TTLL12	Tubulin--tyrosine ligase-like protein 12	644	74.404	QVHC*EEFIPEFEK
Q71U36; Q6PEY2; Q9NY65; Q9BQE3	Hek293 Pank1b	Diamide	TBA1A_HUMAN; TBA3E_HUMAN; TBA8_HUMAN; TBA1C_HUMAN	TUBA1A	Tubulin alpha-1A chain	451; 450; 449; 449	49.859;49.895;49.960;50.094;50.136	TIQFVDWC*PTGFK
P68366	Hek293 Pank1b	Diamide	TBA4A_HUMAN	TUBA1B	Tubulin alpha-1B chain	448	49.924;50.152	SIQFVDWC*PTGFK
P49411	Hek293 Pank1b	Diamide	EFTU_HUMAN	TUFM	Elongation factor Tu, mitochondrial	452	49.542	GEETPVIVGSALC*ALEGR
P40222	Hek293 Pank1b	Diamide	TXLNA_HUMAN	TXLNA	Alpha-taxilin	546	61.891	VTEAPC*YPGAPSTEASGQTGPQEPTSAR
Q9NUQ3	Hek293 Pank1b	Diamide	TXLNG_HUMAN	TXLNG	Gamma-taxilin	528	60.586	NLVSPAYC*TQESR
O14530	Hek293 Pank1b	Diamide	TXND9_HUMAN	TXNDC9	Thioredoxin domain-containing protein 9	226	26.534	APFLC*ER
Q9NNW7	Hek293 Pank1b	Diamide	TRXR2_HUMAN	TXNRD2	Thioredoxin reductase 2, mitochondrial	524	56.507	ASFVDEHTVC*GVAK
Q6IPR3	Hek293 Pank1b	Diamide	TYW3_HUMAN	TYW3	tRNA wybutosine-synthesizing protein 3 homolog	259	29.794	DQFFTTSSC*AGR
P26368	Hek293 Pank1b	Diamide	U2AF2_HUMAN	U2AF2	Splicing factor U2AF 65 kDa subunit	475	53.501	YC*DPDSYHR
O15042	Hek293 Pank1b	Diamide	SR140_HUMAN	U2SURP	U2 snRNP-associated SURP motif-containing protein	1029	118.292	ESLC*DSPHQNLSR
P22314	Hek293 Pank1b	Diamide	UBA1_HUMAN	UBA1	Ubiquitin-like modifier-activating enzyme 1	1058	117.849	SIPIC*TLK
P22314	Hek293 Pank1b	Diamide	UBA1_HUMAN	UBA1	Ubiquitin-like modifier-activating enzyme 1	1058	117.849	VGEFC*HNR
P62987	Hek293 Pank1b	Diamide	RL40_HUMAN	UBA52	Ubiquitin-60S ribosomal protein L40;Ubiquitin;60S ribosomal protein L40	128	14.728	C*GHTNNLRPK
P68036	Hek293 Pank1b	Diamide	UB2L3_HUMAN	UBE2L3	Ubiquitin-conjugating enzyme E2 L3	154	17.862;17.875	GQVC*LPVISAENWKPATK
P61081	Hek293 Pank1b	Diamide	UBC12_HUMAN	UBE2M	NEDD8-conjugating enzyme Ubc12	183	20.9	LVIC*PDEGFYK
Q712K3	Hek293 Pank1b	Diamide	UB2R2_HUMAN	UBE2R2	Ubiquitin-conjugating enzyme E2 R2	238	27.166	VPTTLAEYC*IK
Q9NPD8	Hek293 Pank1b	Diamide	UBE2T_HUMAN	UBE2T	Ubiquitin-conjugating enzyme E2 T	197	22.521	IC*LDVLK
Q05086	Hek293 Pank1b	Diamide	UBE3A_HUMAN	UBE3A	Ubiquitin-protein ligase E3A	875	100.688	GAPNNSC*SEIK
P09936	Hek293 Pank1b	Diamide	UCHL1_HUMAN	UCHL1	Ubiquitin carboxyl-terminal hydrolase isozyme L1	223	24.824	NEAIQAAHDAVAQEGQC*R
O60701	Hek293 Pank1b	Diamide	UGDH_HUMAN	UGDH	UDP-glucose 6-dehydrogenase	494	55.024	ASVGFGGSC*FQK
O60701	Hek293 Pank1b	Diamide	UGDH_HUMAN	UGDH	UDP-glucose 6-dehydrogenase	494	55.024	YIEAC*AR
Q9H3U1	Hek293 Pank1b	Diamide	UN45A_HUMAN	UNC45A	Protein unc-45 homolog A	944	103.077	C*VSLEPK
Q9H3U1	Hek293 Pank1b	Diamide	UN45A_HUMAN	UNC45A	Protein unc-45 homolog A	944	103.077	ALVGLC*K
Q92900	Hek293 Pank1b	Diamide	RENT1_HUMAN	UPF1	Regulator of nonsense transcripts 1	1129	124.345	LMQGDEIC*LR
Q9BZI7	Hek293 Pank1b	Diamide	REN3B_HUMAN	UPF3B	Regulator of nonsense transcripts 3B	483	57.762	ASGQSC*TLPK
P31930	Hek293 Pank1b	Diamide	QCR1_HUMAN	UQCRC1	Cytochrome b-c1 complex subunit 1, mitochondrial	480	52.646	LC*TSATESEVAR
Q14694	Hek293 Pank1b	Diamide	UBP10_HUMAN	USP10	Ubiquitin carboxyl-terminal hydrolase 10	798	87.134	TAGQPEGGPGADFGQSC*FPAEAGR
P54578	Hek293 Pank1b	Diamide	UBP14_HUMAN	USP14	Ubiquitin carboxyl-terminal hydrolase 14	494	56.069	C*TESEEEEVTK
Q9Y5T5	Hek293 Pank1b	Diamide	UBP16_HUMAN	USP16	Ubiquitin carboxyl-terminal hydrolase 16	823	93.57	EYC*VNQK
Q9UPU5	Hek293 Pank1b	Diamide	UBP24_HUMAN	USP24	Ubiquitin carboxyl-terminal hydrolase 24	2620	294.365	LGLSESDENC*R
Q93009	Hek293 Pank1b	Diamide	UBP7_HUMAN	USP7	Ubiquitin carboxyl-terminal hydrolase 7	1102	128.302	GTC*VEGTIPK
Q8TED0	Hek293 Pank1b	Diamide	UTP15_HUMAN	UTP15	U3 small nucleolar RNA-associated protein 15 homolog	518	58.415	VLDPTC*TIK
Q5ST30	Hek293 Pank1b	Diamide	SYVM_HUMAN	VARS2	Valine--tRNA ligase, mitochondrial	1063	118.49	GGEIC*EQLR
P61758	Hek293 Pank1b	Diamide	PFD3_HUMAN	VBP1	Prefoldin subunit 3	197	22.626	FLLADNLYC*K
Q96JH7	Hek293 Pank1b	Diamide	VCIP1_HUMAN	VCPIP1	Deubiquitinating protein VCIP135	1222	134.321	ILSGSC*PDPK
P45880	Hek293 Pank1b	Diamide	VDAC2_HUMAN	VDAC2	Voltage-dependent anion-selective channel protein 2	294	31.567	ATHGQTC*AR
Q9Y277	Hek293 Pank1b	Diamide	VDAC3_HUMAN	VDAC3	Voltage-dependent anion-selective channel protein 3	283	30.659	SC*SGVEFSTSGHAYTDTGK
Q9Y277	Hek293 Pank1b	Diamide	VDAC3_HUMAN	VDAC3	Voltage-dependent anion-selective channel protein 3	283	30.659	C*NTPTYCDLGK
P08670	Hek293 Pank1b	Diamide	VIME_HUMAN	VIM	Vimentin	466	53.652	QVQSLTC*EVDALK
Q9UBQ0	Hek293 Pank1b	Diamide	VPS29_HUMAN	VPS29	Vacuolar protein sorting-associated protein 29	182	20.506	C*NSLPAK
Q96QK1	Hek293 Pank1b	Diamide	VPS35_HUMAN	VPS35	Vacuolar protein sorting-associated protein 35	796	91.707	TQC*ALAASK
Q96QK1	Hek293 Pank1b	Diamide	VPS35_HUMAN	VPS35	Vacuolar protein sorting-associated protein 35	796	91.707	C*FSEENHEPLR
Q99986	Hek293 Pank1b	Diamide	VRK1_HUMAN	VRK1	Serine/threonine-protein kinase VRK1	396	45.476	YC*PEGVHK
Q86Y07	Hek293 Pank1b	Diamide	VRK2_HUMAN	VRK2	Serine/threonine-protein kinase VRK2	508	58.141	SAESC*ATWK
Q9NP79	Hek293 Pank1b	Diamide	VTA1_HUMAN	VTA1	Vacuolar protein sorting-associated protein VTA1 homolog	307	33.879	ATYIHNC*LK
A3KMH1	Hek293 Pank1b	Diamide	VWA8_HUMAN	VWA8	von Willebrand factor A domain-containing protein 8	1905	214.824	LLSQPC*ASDR
O75717	Hek293 Pank1b	Diamide	WDHD1_HUMAN	WDHD1	WD repeat and HMG-box DNA-binding protein 1	1129	125.967	NVLSETPAIC*PPQNTENQRPK
O75717	Hek293 Pank1b	Diamide	WDHD1_HUMAN	WDHD1	WD repeat and HMG-box DNA-binding protein 1	1129	125.967	GLGNTWTPIC*NTR
Q15061	Hek293 Pank1b	Diamide	WDR43_HUMAN	WDR43	WD repeat-containing protein 43	677	74.891	DISNC*WAPK
Q5MNZ6	Hek293 Pank1b	Diamide	WIPI3_HUMAN	WDR45B	WD repeat domain phosphoinositide-interacting protein 3	344	38.122	C*NYLALVGGGK
Q6UXN9	Hek293 Pank1b	Diamide	WDR82_HUMAN	WDR82	WD repeat-containing protein 82	313	35.079	TC*EWTGLK
Q96S55	Hek293 Pank1b	Diamide	WRIP1_HUMAN	WRNIP1	ATPase WRNIP1	665	72.133	C*LLLHPAGHAEPAAGSHR
Q9HAV4	Hek293 Pank1b	Diamide	XPO5_HUMAN	XPO5	Exportin-5	1204	136.311	TC*WPTDLEEAK
Q9HAV4	Hek293 Pank1b	Diamide	XPO5_HUMAN	XPO5	Exportin-5	1204	136.311	HAC*SSIIK
Q9HAV4	Hek293 Pank1b	Diamide	XPO5_HUMAN	XPO5	Exportin-5	1204	136.311	FC*EEFKEK
P13010	Hek293 Pank1b	Diamide	XRCC5_HUMAN	XRCC5	X-ray repair cross-complementing protein 5	732	82.705	LFQC*LLHR
P13010	Hek293 Pank1b	Diamide	XRCC5_HUMAN	XRCC5	X-ray repair cross-complementing protein 5	732	82.705	ETVYC*LNDDDETEVLK
Q9H0D6	Hek293 Pank1b	Diamide	XRN2_HUMAN	XRN2	5'-3' exoribonuclease 2	950	108.582	DC*EGLPR
P54577	Hek293 Pank1b	Diamide	SYYC_HUMAN	YARS	Tyrosine--tRNA ligase, cytoplasmic;Tyrosine--tRNA ligase, cytoplasmic,	528	59.143	AFC*EPGNVENNGVLSFIK
Q9H6S0	Hek293 Pank1b	Diamide	YTDC2_HUMAN	YTHDC2	Probable ATP-dependent RNA helicase YTHDC2	1430	160.248	SSADTEFSDEC*TTAER
Q9Y5A9	Hek293 Pank1b	Diamide	YTHD2_HUMAN	YTHDF2	YTH domain-containing family protein 2	579	62.334	YNIWC*STEHGNK
P61981	Hek293 Pank1b	Diamide	1433G_HUMAN	YWHAG	14-3-3 protein gamma;14-3-3 protein gamma, N-terminally processed	247	28.303	NC*SETQYESK
Q04917	Hek293 Pank1b	Diamide	1433F_HUMAN	YWHAH	14-3-3 protein eta	246	28.219	NC*NDFQYESK
P27348	Hek293 Pank1b	Diamide	1433T_HUMAN	YWHAQ	14-3-3 protein theta	245	27.764	YLAEVAC*GDDRK
P25490	Hek293 Pank1b	Diamide	TYY1_HUMAN	YY1	Transcriptional repressor protein YY1	414	44.713	TIAC*PHK
Q9ULJ3	Hek293 Pank1b	Diamide	ZBT21_HUMAN	ZBTB21	Zinc finger and BTB domain-containing protein 21	1066	118.87	SVIVC*QSR
O75152	Hek293 Pank1b	Diamide	ZC11A_HUMAN	ZC3H11A	Zinc finger CCCH domain-containing protein 11A	810	89.131	C*AAQTLEK
Q5T200	Hek293 Pank1b	Diamide	ZC3HD_HUMAN	ZC3H13	Zinc finger CCCH domain-containing protein 13	1668	196.635	LGPSTGSTAETQC*R
Q7Z2W4	Hek293 Pank1b	Diamide	ZCCHV_HUMAN	ZC3HAV1	Zinc finger CCCH-type antiviral protein 1	902	101.431	SC*TPSPDQISHR
Q7Z2W4	Hek293 Pank1b	Diamide	ZCCHV_HUMAN	ZC3HAV1	Zinc finger CCCH-type antiviral protein 1	902	101.431	ILC*AHGGR
Q6NZY4	Hek293 Pank1b	Diamide	ZCHC8_HUMAN	ZCCHC8	Zinc finger CCHC domain-containing protein 8	707	78.577	VEESC*AIK
Q8TCF1	Hek293 Pank1b	Diamide	ZFAN1_HUMAN	ZFAND1	AN1-type zinc finger protein 1	268	30.787	ESHGC*PEVTVINER
Q6FIF0	Hek293 Pank1b	Diamide	ZFAN6_HUMAN	ZFAND6	AN1-type zinc finger protein 6	208	22.555	VGLTGFEC*R
Q96JP5	Hek293 Pank1b	Diamide	ZFP91_HUMAN	ZFP91	E3 ubiquitin-protein ligase ZFP91	570	63.445	SYC*SGTER
Q96KR1	Hek293 Pank1b	Diamide	ZFR_HUMAN	ZFR	Zinc finger RNA-binding protein	1074	117.012	ISC*AGPQTYK
P17028	Hek293 Pank1b	Diamide	ZNF24_HUMAN	ZNF24	Zinc finger protein 24	368	42.155	YGETC*FPK
Q96B54	Hek293 Pank1b	Diamide	ZN428_HUMAN	ZNF428	Zinc finger protein 428	188	20.481	SPLGEAPPGTPPC*R
Q96F45	Hek293 Pank1b	Diamide	ZN503_HUMAN	ZNF503	Zinc finger protein 503	646	62.555	VPSATC*QPFTPR
Q5T7W0	Hek293 Pank1b	Diamide	ZN618_HUMAN	ZNF618	Zinc finger protein 618	954	104.956	YYSC*FQEHR
Q9UHR6	Hek293 Pank1b	Diamide	ZNHI2_HUMAN	ZNHIT2	Zinc finger HIT domain-containing protein 2	403	42.884	THGTC*AENFYR
Q9NWK9	Hek293 Pank1b	Diamide	BCD1_HUMAN	ZNHIT6	Box C/D snoRNA protein 1	470	53.918	VKEEPPINHPVGC*K
Q9NWK9	Hek293 Pank1b	Diamide	BCD1_HUMAN	ZNHIT6	Box C/D snoRNA protein 1	470	53.918	FVGQC*IK
Q9NWK9	Hek293 Pank1b	Diamide	BCD1_HUMAN	ZNHIT6	Box C/D snoRNA protein 1	470	53.918	AELTC*NGVR
O95218	Hek293 Pank1b	Diamide	ZRAB2_HUMAN	ZRANB2	Zinc finger Ran-binding domain-containing protein 2	330	37.404	C*GNVNFAR
O95218	Hek293 Pank1b	Diamide	ZRAB2_HUMAN	ZRANB2	Zinc finger Ran-binding domain-containing protein 2	330	37.404	GLFSANDWQC*K
O95218	Hek293 Pank1b	Diamide	ZRAB2_HUMAN	ZRANB2	Zinc finger Ran-binding domain-containing protein 2	330	37.404	VSDGDWIC*PDKK
Q15942	Hek293 Pank1b	Diamide	ZYX_HUMAN	ZYX	Zyxin	572	61.277	QNVAVNELC*GR
O43865	Hek293 Pank1b	Diamide	SAHH2_HUMAN	AHCYL1	Putative adenosylhomocysteinase 2	530	58.951	LC*VPAMNVNDSVTK
P07355	Hek293 Pank1b	Diamide	ANXA2_HUMAN	ANXA2	Annexin A2	339	38.604	STVHEILC*K
P63010	Hek293 Pank1b	Diamide	AP2B1_HUMAN	AP2B1	AP-2 complex subunit beta	937	104.553	EAQSIC*ER
Q9UQ88	Hek293 Pank1b	Diamide	CD11A_HUMAN	CDK11A	Cyclin-dependent kinase 11A	783	91.362	SVEEFQC*LNR
Q07002	Hek293 Pank1b	Diamide	CDK18_HUMAN	CDK18	Cyclin-dependent kinase 18	474	54.424	LEHEEGAPC*TAIR
O14519	Hek293 Pank1b	Diamide	CDKA1_HUMAN	CDK2AP1	Cyclin-dependent kinase 2-associated protein 1	115	12.365	EC*LAETER
Q14839	Hek293 Pank1b	Diamide	CHD4_HUMAN	CHD4	Chromodomain-helicase-DNA-binding protein 4	1912	218.005	HLC*EPGADGAETFADGVPR
P12532	Hek293 Pank1b	Diamide	KCRU_HUMAN	CKMT1A	Creatine kinase U-type, mitochondrial	417	47.037	LGYILTC*PSNLGTGLR
Q13619	Hek293 Pank1b	Diamide	CUL4A_HUMAN	CUL4A	Cullin-4A	759	103.982	TLQSLAC*GK
Q9NUU7	Hek293 Pank1b	Diamide	DD19A_HUMAN	DDX19A	ATP-dependent RNA helicase DDX19A	478	54	QYYVLC*SSR
O15523	Hek293 Pank1b	Diamide	DDX3Y_HUMAN	DDX3Y	ATP-dependent RNA helicase DDX3Y	660	73.154	GC*HLLVATPGR
O15523	Hek293 Pank1b	Diamide	DDX3Y_HUMAN	DDX3Y	ATP-dependent RNA helicase DDX3Y	660	73.154	IGLDFC*K
P17844	Hek293 Pank1b	Diamide	DDX5_HUMAN	DDX5	Probable ATP-dependent RNA helicase DDX5	614	69.148	STC*IYGGAPK
P24534	Hek293 Pank1b	Diamide	EF1B_HUMAN	EEF1B2	Elongation factor 1-beta	225	24.764	LQIQC*VVEDDK
P41567	Hek293 Pank1b	Diamide	EIF1_HUMAN	EIF1	Eukaryotic translation initiation factor 1	113	12.732	FAC*NGTVIEHPEYGEVIQLQGDQR
P21333	Hek293 Pank1b	Diamide	FLNA_HUMAN	FLNA	Filamin-A	2647	280.739	IEC*DDKGDGSCDVR
P49840	Hek293 Pank1b	Diamide	GSK3A_HUMAN	GSK3A	Glycogen synthase kinase-3 alpha	483	50.981	LC*DFGSAK
P49840	Hek293 Pank1b	Diamide	GSK3A_HUMAN	GSPT	Eukaryotic peptide chain release factor GTP-binding subunit ERF3A	483	55.756	QDQVC*IAR
P01889	Hek293 Pank1b	Diamide	HLAB_HUMAN	HLA-B	HLA class I histocompatibility antigen, B-38 alpha chain	362	40.46	YTC*HVQHEGLPK
P31943	Hek293 Pank1b	Diamide	HNRH1_HUMAN	HNRNPH1	Heterogeneous nuclear ribonucleoprotein H	449	49.229	DLNYC*FSGMSDHR
P31943	Hek293 Pank1b	Diamide	HNRH1_HUMAN	HNRNPH1	Heterogeneous nuclear ribonucleoprotein H	449	49.229	GLPFGC*SK
P08238	Hek293 Pank1b	Diamide	HS90B_HUMAN	HSP90AB1	Heat shock protein HSP 90-beta	724	44.349	AKFENLC*K
Q13907	Hek293 Pank1b	Diamide	IDI1_HUMAN	IDI1	Isopentenyl-diphosphate Delta-isomerase 1	227	26.319	NC*HLNENIEK
Q7Z5L9	Hek293 Pank1b	Diamide	I2BP2_HUMAN	IRF2BP2	Interferon regulatory factor 2-binding protein 2	587	61.025	LEDTHFVQC*PSVPSHK
Q07866	Hek293 Pank1b	Diamide	KLC1_HUMAN	KLC1	Kinesin light chain 1	573	65.31	YKEAEPLC*K
Q9NSK0	Hek293 Pank1b	Diamide	KLC4_HUMAN	KLC4	Kinesin light chain 4	619	55.364	EAEPLC*QR
P00338	Hek293 Pank1b	Diamide	LDHA_HUMAN	LDHA	L-lactate dehydrogenase A chain	332	36.311	VIGSGC*NLDSAR
P50851	Hek293 Pank1b	Diamide	LRBA_HUMAN	LRBA	Lipopolysaccharide-responsive and beige-like anchor protein	2863	319.108	GFQHC*VK
P28482	Hek293 Pank1b	Diamide	MK01_HUMAN	MAPK1	Mitogen-activated protein kinase 1	360	41.39	ISPFEHQTYC*QR
P24468	Hek293 Pank1b	Diamide	COT2_HUMAN	NR2F2	COUP transcription factor 2	414	45.571	NC*PIDQHHR
Q9Y6R0	Hek293 Pank1b	Diamide	NUMBL_HUMAN	NUMBL	Numb-like protein	609	64.891	AFSYIC*R
Q16877	Hek293 Pank1b	Diamide	F264_HUMAN	PFKFB4	6-phosphofructo-2-kinase/fructose-2,6-bisphosphatase 4	469	54.04	LTPVAYGC*K
O00264	Hek293 Pank1b	Diamide	PGRC1_HUMAN	PGRMC1	Membrane-associated progesterone receptor component 1	195	21.671	GLATFC*LDK
P67775	Hek293 Pank1b	Diamide	PP2AA_HUMAN	PPP2CA	Serine/threonine-protein phosphatase 2A catalytic subunit alpha isoform	309	35.6	AHQLVMEGYNWC*HDR
Q00005	Hek293 Pank1b	Diamide	2ABB_HUMAN	PPP2R2B	Serine/threonine-protein phosphatase 2A 55 kDa regulatory subunit B beta isoform	443	51.692	ASALC*DR
P10586	Hek293 Pank1b	Diamide	PTPRF_HUMAN	PTPRF	Receptor-type tyrosine-protein phosphatase F	1907	212.9	VC*LQPIR
P62834	Hek293 Pank1b	Diamide	RAP1A_HUMAN	RAP1A	Ras-related protein Rap-1A	184	20.825	C*DLEDER
Q9BWF3	Hek293 Pank1b	Diamide	RBM4_HUMAN	RBM4	RNA-binding protein 4	364	40.3	VLEC*DIIK
Q8NHW5	Hek293 Pank1b	Diamide	RLA0L_HUMAN	RPLP0P6	60S acidic ribosomal protein P0-like	317	34.274	AGAIAPC*EVTVPAQNTGLGPEK
Q15424	Hek293 Pank1b	Diamide	SAFB1_HUMAN	SAFB	Scaffold attachment factor B1	915	102.642	ILDILGETC*K
Q9H2G2	Hek293 Pank1b	Diamide	SLK_HUMAN	SLK	STE20-like serine/threonine-protein kinase	1235	112.135	C*HLLVEHETQK
P51532	Hek293 Pank1b	Diamide	SMCA4_HUMAN	SMARCA4	Transcription activator BRG1	1647	181.279	LTC*EEEEEK
Q92922	Hek293 Pank1b	Diamide	SMRC1_HUMAN	SMARCC1	SWI/SNF complex subunit SMARCC1	1105	122.9	LNPQEYLTSTAC*R
Q9H2K8	Hek293 Pank1b	Diamide	TAOK3_HUMAN	TAOK3	Serine/threonine-protein kinase TAO3	898	105.406	QFQDTC*K
Q15560	Hek293 Pank1b	Diamide	TCEA2_HUMAN	TCEA2	Transcription elongation factor A protein 2	299	33.601	TGGTQTDLFTC*GK
Q15560	Hek293 Pank1b	Diamide	TCEA2_HUMAN	TCEA2	Transcription elongation factor A protein 2	299	33.601	NC*TYTQVQTR
Q9Y490	Hek293 Pank1b	Diamide	TLN1_HUMAN	TLN1	Talin-1	2541	269.767	EC*DNALR
P68363	Hek293 Pank1b	Diamide	TBA1B_HUMAN	TUBA1B	Tubulin alpha-1B chain	451	???	AYHEQLSVAEITNAC*FEPANQMVK
Q3ZCM7	Hek293 Pank1b	Diamide	TBB8_HUMAN	TUBB8	Tubulin beta-8 chain	444	49.573	TAVC*DIPPR
Q3ZCM7	Hek293 Pank1b	Diamide	TBB8_HUMAN	TUBB8	Tubulin beta-8 chain	444	49.573	NMMAAC*DPR
Q8WU68	Hek293 Pank1b	Diamide	U2AF4_HUMAN	U2AF1L4	Splicing factor U2AF 26 kDa subunit	220	25.744	DKVNC*SFYFK
A0A096LP55	Hek293 Pank1b	Diamide	QCR6L_HUMAN	UQCRHL	Cytochrome b-c1 complex subunit 6	91	10.739	EQC*EQLEK
O00507	Hek293 Pank1b	Diamide	USP9Y_HUMAN	USP9Y	Probable ubiquitin carboxyl-terminal hydrolase FAF-Y	2555	291.077	FDDGDVTEC*K
Q147U1	Hek293 Pank1b	Diamide	ZN846_HUMAN	ZNF846	Zinc finger protein 846	533	105.251	THTGEKPYEC*K
Q15942	Hek293 Pank1b	Diamide	ZYX_HUMAN	ZYX	Zyxin	572	61.277	GDQPC*ASGR
