# Supplementary material for: Profiling the Site of Protein CoAlation and Coenzyme A Stabilization Interactions
Source: Antioxidants (Basel). 2022 Jul 14;11(7):1362. doi: 10.3390/antiox11071362 (PMC9312308; doi:10.3390/antiox11071362)
Supplement: Supplementary file 1 [file antioxidants-11-01362-s001.zip › Table S2.xlsx]

## Sheet: Bacterial CoAlated proteins
Entry ID	Organism/Cell Type	Stress Agent	Accession ID	Gene Name	Protein Name	Protein Length (aa)	MW (kDa)	CoAlated peptides
A0A023PF22	B. megaterium	Diamide	A0A023PF22_9BACI	ADK CY96_27265	Adenylate kinase	216	23.755	LSQDDC*VR
A0A023PF23	B. megaterium	Diamide	A0A023PF22_9BACI	ADK CY96_27265	Adenylate kinase	216	23.755	EC*GATYHLEFNPPAK
A0A023P2S8	B. megaterium	Diamide	A0A023P2S8_9BACI	BIRA CY96_06855	Bifunctional ligase/repressor BirA	326	36.258	C*TGVNVGIK
A0A023P9W8	B. megaterium	Diamide	A0A023P9W8_9BACI	BSHC CY96_18675	Putative cysteine ligase BshC	538	62.749	ASASESELSVEDC*R
A0A023PAM0	B. megaterium	Diamide	A0A023PAM0_9BACI	BUK CY96_19910	Probable butyrate kinase	367	39.953	LNAVC*GR
A0A023P3J7	B. megaterium	Diamide	A0A023P3J7_9BACI	CCA CY96_06850	CCA-adding enzyme	397	45.931	LLTGTYC*VK
A0A023P1V3	B. megaterium	Diamide	A0A023P1V3_9BACI	CLPB CY96_05050	Chaperone protein ClpB	866	97.391	GELHC*IGATTLDEYRK
A0A023PAA1	B. megaterium	Diamide	A0A023PAA1_9BACI	CSHB CY96_20610	DEAD-box ATP-dependent RNA helicase CshB	436	50.011	C*LIGGTDK
A0A023P038	B. megaterium/bombysepticus	Diamide	A0A023P038_9BACI	CY96_00015	Arginase	297	32.311	NLTQVATVC*NELASK
A0A023P1M1	B. megaterium/bombysepticus	Diamide	A0A023P1M1_9BACI	CY96_00030	Phosphoglucosamine mutase	448	48.432	VMAEAPTQEVC*DAYVHR
A0A023P043	B. megaterium/bombysepticus	Diamide	A0A023P043_9BACI	CY96_00040	Glutamine--fructose-6-phosphate aminotransferase [isomerizing]	600	65.792	C*GIVGFIGEQDAK
A0A023P043	B. megaterium/bombysepticus	Diamide	A0A023P043_9BACI	CY96_00040	Glutamine--fructose-6-phosphate aminotransferase [isomerizing]	600	65.792	NC*FFIGR
A0A023P043	B. megaterium/bombysepticus	Diamide	A0A023P043_9BACI	CY96_00040	Glutamine--fructose-6-phosphate aminotransferase [isomerizing]	600	65.792	EC*DVDKPR
A0A023P043	B. megaterium/bombysepticus	Diamide	A0A023P043_9BACI	CY96_00040	Glutamine--fructose-6-phosphate aminotransferase [isomerizing]	600	65.792	IYIIAC*GTSYHAGLVGK
A0A023P1M67	B. megaterium/bombysepticus	Diamide	A0A023P1M7_9BACI	CY96_00055	Uncharacterized protein	188	21.648	ELGGALFC*DYR
A0A023P1M7	B. megaterium/bombysepticus	Diamide	A0A023P1M7_9BACI	CY96_00055	Uncharacterized protein	188	21.648	DEYTFYDC*SK
A0A023NZD1	B. megaterium/bombysepticus	Diamide	A0A023NZD1_9BACI	CY96_00175	Glyoxal reductase	277	31.827	LAQEELHAFC*K
A0A023P1U3	B. megaterium/bombysepticus	Diamide	A0A023P1U3_9BACI	CY96_00400	D-alanine--D-alanine ligase	361	40.073	C*SVVGEIVPK
A0A023P1V4	B. megaterium/bombysepticus	Diamide	A0A023P1V4_9BACI	CY96_00450	S1 motif domain-containing protein	722	82.211	TYEQC*IGFLR
A0A023P0D6	B. megaterium/bombysepticus	Diamide	A0A023P0D6_9BACI	CY96_00600	GMP synthase [glutamine-hydrolyzing]	515	57.659	GIIFSGGPNSVYGEGALHC*DEK
A0A023NZJ7	B. megaterium/bombysepticus	Diamide	A0A023NZJ7_9BACI	CY96_00685	PhoP family transcriptional regulator	237	27.462	IDGIEVC*K
A0A023P1Z3	B. megaterium/bombysepticus	Diamide	A0A023P1Z3_9BACI	CY96_00790	Adenylosuccinate lyase	435	49.989	LTQEEINEC*FNYEHHMQHVDTIFER
A0A023P1P4	B. megaterium/bombysepticus	Diamide	A0A023P1P4_9BACI	CY96_00835	Phosphoribosylamine--glycine ligase	423	46.041	VLFVAC*K
A0A023P0I1	B. megaterium/bombysepticus	Diamide	A0A023P0I1_9BACI	CY96_00880	1-pyrroline-5-carboxylate dehydrogenase	515	56.225	EEIFGPVVAFC*K
A0A023P0I1	B. megaterium/bombysepticus	Diamide	A0A023P0I1_9BACI	CY96_00880	1-pyrroline-5-carboxylate dehydrogenase	515	56.225	GC*TGAIVGYQPFGGFNMSGTDSK
A0A023NZP2	B. megaterium/bombysepticus	Diamide	A0A023NZP2_9BACI	CY96_00935	Aspartyl/glutamyl-tRNA amidotransferase subunit B	475	53.238	C*DANISLRPVGQEK
A0A023NZP2	B. megaterium/bombysepticus	Diamide	A0A023NZP2_9BACI	CY96_00935	Aspartyl/glutamyl-tRNA amidotransferase subunit B	475	53.238	AAMALNC*EIATETK
A0A023P1R6	B. megaterium/bombysepticus	Diamide	A0A023P1R6_9BACI	CY96_00940	Lipid kinase	301	33.028	LEQAGYETSC*HATTGPGDATVAAR
A0A023P100	B. megaterium/bombysepticus	Diamide	A0A023P100_9BACI	CY96_00975	Peptidase M29	409	45.307	VSWC*VISVPTK
A0A023P233	B. megaterium/bombysepticus	Diamide	A0A023P233_9BACI	CY96_01000	RNA methyltransferase	458	51.341	VVYVSC*NPATLAR
A0A023P1T4	B. megaterium/bombysepticus	Diamide	A0A023P1T4_9BACI	CY96_01020	Benzoate transporter	231	26.094	VIYQEISNVHPNC*R
A0A023P242	B. megaterium/bombysepticus	Diamide	A0A023P242_9BACI	CY96_01050	NADH dehydrogenase	508	54.839	HGATNVPGVFAAGDC*TNNPYK
A0A023P118	B. megaterium/bombysepticus	Diamide	A0A023P118_9BACI	CY96_01055	Alkyl hydroperoxide reductase C	187	20.706	NNPGEVC*PAK
A0A023NZS8	B. megaterium/bombysepticus	Diamide	A0A023NZS8_9BACI	CY96_01065	Methylthioribose-1-phosphate isomerase	348	38.417	IDAVIVGC*DR
A0A023P1U6	B. megaterium/bombysepticus	Diamide	A0A023P1U6_9BACI	CY96_01070	Fuculose phosphate aldolase	213	23.669	C*APYETFGTK
A0A023NZX1	B. megaterium/bombysepticus	Diamide	A0A023NZX1_9BACI	CY96_01250	DNA topoisomerase 3	729	82.85	GEGAGQIFAC*K
A0A023P215	B. megaterium/bombysepticus	Diamide	A0A023P215_9BACI	CY96_01380	Chemical-damaging agent resistance protein C	192	20.829	ETDFIFYNNLQSPC*GSVLHTGDNR
A0A023P252	B. megaterium/bombysepticus	Diamide	A0A023P252_9BACI	CY96_01480	Uncharacterized protein	375	42.801	C*LGPNVLVK
A0A023P2G1	B. megaterium/bombysepticus	Diamide	A0A023P2G1_9BACI	CY96_01510	tRNA pseudouridine synthase A synthase)	245	27.993	EIEIIGC*SR
A0A023P2H0	B. megaterium/bombysepticus	Diamide	A0A023P2H0_9BACI	CY96_01565	PTS N-acetylglucosamine transporter subunit IIB	500	52.759	ENLTVIDNC*ATR
A0A023P290	B. megaterium/bombysepticus	Diamide	A0A023P290_9BACI	CY96_01610	Formate acetyltransferase	749	84.68	MAEQAC*ESYGYEMDKELSR
A0A023P2H9	B. megaterium/bombysepticus	Diamide	A0A023P2H9_9BACI	CY96_01615	Pyruvate formate-lyase-activating enzyme	243	27.418	IHSVESC*GTVDGPGIR
A0A023P2A4	B. megaterium/bombysepticus	Diamide	A0A023P2A4_9BACI	CY96_01745	Fur family transcriptional regulator	144	16.317	FDYVTSQHYHVIC*EK
A0A023P094	B. megaterium/bombysepticus	Diamide	A0A023P094_9BACI	CY96_01885	Putative tRNA -2'-O)-methyltransferase -methyltransferase)	162	18.827	ETNGLPANVIEENFDHC*LR
A0A023P094	B. megaterium/bombysepticus	Diamide	A0A023P094_9BACI	CY96_01885	Putative tRNA -2'-O)-methyltransferase -methyltransferase)	162	18.827	TC*AATGTELHLIRPLGFSTDDK
A0A023P0C2	B. megaterium/bombysepticus	Diamide	A0A023P0C2_9BACI	CY96_02080	Acetyltransferase	170	19.155	EC*LELAK
A0A023P0C2	B. megaterium/bombysepticus	Diamide	A0A023P0C2_9BACI	CY96_02080	Acetyltransferase	170	19.155	EC*AIEYK
A0A023P1P1	B. megaterium/bombysepticus	Diamide	A0A023P1P1_9BACI	CY96_02105	Acetyltransferase	168	18.855	VC*MEGLTK
A0A023P0C6	B. megaterium/bombysepticus	Diamide	A0A023P0C6_9BACI	CY96_02115	Oxidoreductase	978	109.021	YC*QSPATDGLFK
A0A023P1P5	B. megaterium/bombysepticus	Diamide	A0A023P1P5_9BACI	CY96_02130	Alanine dehydrogenase	377	40.248	EAC*LGNTALLK
A0A023P1P5	B. megaterium/bombysepticus	Diamide	A0A023P1P5_9BACI	CY96_02130	Alanine dehydrogenase	377	40.248	ELLEAETVSC*
A0A023P2F4	B. megaterium/bombysepticus	Diamide	A0A023P2F4_9BACI	CY96_02225	ArsR family transcriptional regulator	95	11.157	SQNQFEC*R
A0A023P0F0	B. megaterium/bombysepticus	Diamide	A0A023P0F0_9BACI	CY96_02270	UDP-glucose 4-epimerase	321	35.282	VAGELLC*DYYHQK
A0A023P1S7	B. megaterium/bombysepticus	Diamide	A0A023P1S7_9BACI	CY96_02310	GntR family transcriptional regulator	236	27.499	VIEVQPC*TEDDRK
A0A023P0F7	B. megaterium/bombysepticus	Diamide	A0A023P0F7_9BACI	CY96_02320	Trehalose-6-phosphate hydrolase	553	65.322	GGGWNALFWC*NHDQPR
A0A023P0F7	B. megaterium/bombysepticus	Diamide	A0A023P0F7_9BACI	CY96_02320	Trehalose-6-phosphate hydrolase	553	65.322	DQC*FLNDEGSTATSDGRK
A0A023P2I2	B. megaterium/bombysepticus	Diamide	A0A023P2I2_9BACI	CY96_02380	Osmotically inducible protein C	125	13.984	NC*TIVQSVK
A0A023P1B7	B. megaterium/bombysepticus	Diamide	A0A023P1B7_9BACI	CY96_02505	Butanediol dehydrogenase	350	37.865	VVVEPIYSC*GK
A0A023P2M4	B. megaterium/bombysepticus	Diamide	A0A023P2M4_9BACI	CY96_02620	Cro/Cl family transcriptional regulator	67	7.741	IC*YAVDK
A0A023P1E2	B. megaterium/bombysepticus	Diamide	A0A023P1E2_9BACI	CY96_02660	Quinol oxidase subunit 2	291	33.294	SLEYC*DYNYYK
A0A023P1G0	B. megaterium/bombysepticus	Diamide	A0A023P1G0_9BACI	CY96_02885	ABC transporter ATP-binding protein	249	28.741	EFVSIIGPSGC*GK
A0A023P243	B. megaterium/bombysepticus	Diamide	A0A023P243_9BACI	CY96_03115	Rhodanese domain-containing protein	376	41.63	DVLVVC*AK
A0A023P1J8	B. megaterium/bombysepticus	Diamide	A0A023P1J8_9BACI	CY96_03120	UPF0033 domain-containing protein	76	8.518	C*GHDIVK
A0A023P1K7	B. megaterium/bombysepticus	Diamide	A0A023P1K7_9BACI	CY96_03170	Outer surface protein	362	41.81	ENLIGC*HNFYPHR
A0A023P120	B. megaterium/bombysepticus	Diamide	A0A023P120_9BACI	CY96_03675	Glucosaminidase	620	70.019	EDC*IEHAAK
A0A023P365	B. megaterium/bombysepticus	Diamide	A0A023P365_9BACI	CY96_03760	Peptide ABC transporter ATP-binding protein	323	35.258	GETFGLVGESGC*GK
A0A023P1I5	B. megaterium/bombysepticus	Diamide	A0A023P1I5_9BACI	CY96_04440	Uncharacterized protein	283	33.316	DLIEQC*K
A0A023P3N0	B. megaterium/bombysepticus	Diamide	A0A023P3N0_9BACI	CY96_04470	Glycerol kinase	496	55.132	DVLC*AMEADSGIELK
A0A023P3Y5	B. megaterium/bombysepticus	Diamide	A0A023P3Y5_9BACI	CY96_04530	Protein hit	144	16.083	IIDGQIPC*SK
A0A023P2E4	B. megaterium/bombysepticus	Diamide	A0A023P2E4_9BACI	CY96_04600	Uncharacterized protein	245	28.428	VFHAVTPLGTEC*STEAFR
A0A023P2E9	B. megaterium/bombysepticus	Diamide	A0A023P2E9_9BACI	CY96_04625	Histidine kinase	167	19.247	GQPGYIVC*NNISVTDEGRPVFENR
A0A023P300	B. megaterium/bombysepticus	Diamide	A0A023P300_9BACI	CY96_04725	Lipoate--protein ligase	329	37.696	GTVTEC*K
A0A023P300	B. megaterium/bombysepticus	Diamide	A0A023P300_9BACI	CY96_04725	Lipoate--protein ligase	329	37.696	INLAIEEYC*VK
A0A023P306	B. megaterium/bombysepticus	Diamide	A0A023P306_9BACI	CY96_04775	HD domain-containing protein	325	37.64	SAPELC*ADR
A0A023P2K3	B. megaterium/bombysepticus	Diamide	A0A023P2K3_9BACI	CY96_04965	Ornithine aminotransferase	396	43.38	AEIIVC*EDNFHGR
A0A023P2K3	B. megaterium/bombysepticus	Diamide	A0A023P2K3_9BACI	CY96_04965	Ornithine aminotransferase	396	43.38	EAFEVC*K
A0A023P2K8	B. megaterium/bombysepticus	Diamide	A0A023P2K8_9BACI	CY96_04990	Catalase	488	55.983	LLAVC*NFFR
A0A023P3X0	B. megaterium/bombysepticus	Diamide	A0A023P3X0_9BACI	CY96_05140	Peptide ABC transporter ATP-binding protein	311	35.258	EIRPGHFVLC*SEAEYK
A0A023P3X9	B. megaterium/bombysepticus	Diamide	A0A023P3X9_9BACI	CY96_05195	Uncharacterized protein	297	34.339	AFQC*DLK
A0A023P377	B. megaterium/bombysepticus	Diamide	A0A023P377_9BACI	CY96_05205	CYTH domain-containing protein	192	22.185	EEFDTLC*K
A0A023P2P6	B. megaterium/bombysepticus	Diamide	A0A023P2P6_9BACI	CY96_05210	UPF0738 protein CY96_05210	123	14.217	RENALIFC*AENSEIEVK
A0A023P408	B. megaterium/bombysepticus	Diamide	A0A023P408_9BACI	CY96_05345	Acetyltransferase	140	16.041	IC*VLNSHR
A0A023P2T9	B. megaterium/bombysepticus	Diamide	A0A023P2T9_9BACI	CY96_05460	Uncharacterized protein	136	15.809	NVFC*FGK
A0A023P4E1	B. megaterium/bombysepticus	Diamide	A0A023P4E1_9BACI	CY96_05595	Aldehyde dehydrogenase	455	51.225	SPC*IVHK
A0A023P3E6	B. megaterium/bombysepticus	Diamide	A0A023P3E6_9BACI	CY96_05600	Spermidine/putrescine import ATP-binding protein PotA	327	37.351	NIC*FGMK
A0A023P3H3	B. megaterium/bombysepticus	Diamide	A0A023P3H3_9BACI	CY96_05750	3-oxoacyl-ACP synthase	247	26.477	GVVYLC*R
A0A023P3J5	B. megaterium/bombysepticus	Diamide	A0A023P3J5_9BACI	CY96_05855	Oligoendopeptidase F	564	66.157	AGGGYC*TYIENYK
A0A023P4J1	B. megaterium/bombysepticus	Diamide	A0A023P4J1_9BACI	CY96_05880	7-cyano-7-deazaguanine synthase synthase)	220	24.54	LEIDC*AAEIAK
A0A023P3J8	B. megaterium/bombysepticus	Diamide	A0A023P3J8_9BACI	CY96_05885	6-carboxy-5,6,7,8-tetrahydropterin synthase	163	19.465	EFTFDAAHHLHC*YEGK
A0A023P287	B. megaterium/bombysepticus	Diamide	A0A023P287_9BACI	CY96_05895	NADPH-dependent 7-cyano-7-deazaguanine reductase reductase)	165	19.53	FNCPEFTSLC*PK
A0A023P4C8	B. megaterium/bombysepticus	Diamide	A0A023P4C8_9BACI	CY96_06025	D-alanine--D-alanyl carrier protein ligase ligase subunit 1)	504	56.479	SLPVGYC*K
A0A023P3Q9	B. megaterium/bombysepticus	Diamide	A0A023P3Q9_9BACI	CY96_06245	2-hydroxyacid dehydrogenase	323	35.41	IPEGDTLC*R
A0A023P3B3	B. megaterium/bombysepticus	Diamide	A0A023P3B3_9BACI	CY96_06410	Flavohemoprotein	402	44.951	AYTC*YSAPTEK
A0A023P3B3	B. megaterium/bombysepticus	Diamide	A0A023P3B3_9BACI	CY96_06410	Flavohemoprotein	402	44.951	AEHYPIVGTC*LLR
A0A023P3B9	B. megaterium/bombysepticus	Diamide	A0A023P3B9_9BACI	CY96_06435	Uncharacterized protein	206	23.912	IKDYESQC*DDIRR
A0A023P3W0	B. megaterium/bombysepticus	Diamide	A0A023P3W0_9BACI	CY96_06485	Purine nucleoside phosphorylase DeoD-type	235	25.689	VGTC*GAIQK
A0A023P4X6	B. megaterium/bombysepticus	Diamide	A0A023P4X6_9BACI	CY96_06530	Pseudouridine synthase	242	27.526	MFEALDC*K
A0A023P4P3	B. megaterium/bombysepticus	Diamide	A0A023P4P3_9BACI	CY96_06550	Transcriptional regulator	238	27.459	DGIEVC*K
A0A023P4Z1	B. megaterium/bombysepticus	Diamide	A0A023P4Z1_9BACI	CY96_06605	Metallophosphoesterase	258	29.057	APAQTHIITLC*GGK
A0A023P2M7	B. megaterium/bombysepticus	Diamide	A0A023P2M7_9BACI	CY96_06620	Glutamate dehydrogenase	428	47.492	GGIIC*DPR
A0A023P2M7	B. megaterium/bombysepticus	Diamide	A0A023P2M7_9BACI	CY96_06620	Glutamate dehydrogenase	428	47.492	C*GIVDLPYGGGK
A0A023P2N2	B. megaterium/bombysepticus	Diamide	A0A023P2N2_9BACI	CY96_06645	Asparaginase	310	33.92	VASC*DEAAEK
A0A023P4T9	B. megaterium/bombysepticus	Diamide	A0A023P4T9_9BACI	CY96_06760	Histidinol-phosphate aminotransferase	370	41.605	NAEGLNQYYAFC*K
A0A023P449	B. megaterium/bombysepticus	Diamide	A0A023P449_9BACI	CY96_06845	N-acetyl-alpha-D-glucosaminyl L-malate synthase	381	42.803	IGITC*YPSVGGSGVVGTELGK
A0A023P539	B. megaterium/bombysepticus	Diamide	A0A023P539_9BACI	CY96_06865	3-methyl-2-oxobutanoate hydroxymethyltransferase	278	30.483	EEEC*LALYGGK
A0A023P457	B. megaterium/bombysepticus	Diamide	A0A023P457_9BACI	CY96_06870	Pantothenate synthetase	282	31.959	TDVLC*GQQR
A0A023P545	B. megaterium/bombysepticus	Diamide	A0A023P545_9BACI	CY96_06895	Aminotransferase	395	43.24	DQGIAYDPSEIIVC*NGAK
A0A023P550	B. megaterium/bombysepticus	Diamide	A0A023P550_9BACI	CY96_06920	Holliday junction resolvase RecU	200	23.356	EEIEEHGSLLSC*GYHPR
A0A023P4X7	B. megaterium/bombysepticus	Diamide	A0A023P4X7_9BACI	CY96_06945	Uncharacterized protein	63	7.199	IC*ISDYR
A0A023P3L6	B. megaterium/bombysepticus	Diamide	A0A023P3L6_9BACI	CY96_06960	UPF0398 protein CY96_06960	184	21.618	NDHPGVEC*IK
A0A023P4Y2	B. megaterium/bombysepticus	Diamide	A0A023P4Y2_9BACI	CY96_06970	RNA methyltransferase	379	43.198	SELFSVSDC*QR
A0A023P4Y2	B. megaterium/bombysepticus	Diamide	A0A023P4Y2_9BACI	CY96_06970	RNA methyltransferase	379	43.198	DLGYEC*QVENSK
A0A023P2V7	B. megaterium/bombysepticus	Diamide	A0A023P2V7_9BACI	CY96_07020	GTPase	1219	140.499	DEIVVNC*K
A0A023P492	B. megaterium/bombysepticus	Diamide	A0A023P492_9BACI	CY96_07035	Uncharacterized protein	90	10.076	AC*LQLDAQR
A0A023P3Q3	B. megaterium/bombysepticus	Diamide	A0A023P3Q3_9BACI	CY96_07065	Magnesium transporter	241	27.082	FESC*YHLER
A0A023P3Q3	B. megaterium/bombysepticus	Diamide	A0A023P3Q3_9BACI	CY96_07065	Magnesium transporter	241	27.082	VC*DELQR
A0A023P2Y6	B. megaterium/bombysepticus	Diamide	A0A023P2Y6_9BACI	CY96_07070	5'-3' exonuclease	288	32.457	GYEADDC*IGTLAK
A0A023P5B7	B. megaterium/bombysepticus	Diamide	A0A023P5B7_9BACI	CY96_07135	Isochorismatase	186	20.738	TEHC*IDTAVR
A0A023P4F2	B. megaterium/bombysepticus	Diamide	A0A023P4F2_9BACI	CY96_07310	Chemotaxis protein CheA	672	74.827	AIMC*IEALQNVGNIQK
A0A023P5F7	B. megaterium/bombysepticus	Diamide	A0A023P5F7_9BACI	CY96_07405	H-transporting two-sector ATPase	434	48.336	LGTIQENEENAYIFEC*K
A0A023P3W6	B. megaterium/bombysepticus	Diamide	A0A023P3W6_9BACI	CY96_07440	Chemotaxis protein CheV	302	33.683	IVC*EISGTGYDNK
A0A023P353	B. megaterium/bombysepticus	Diamide	A0A023P353_9BACI	CY96_07445	Motility gene repressor MogR	315	37.278	LPTFVQDC*K
A0A023P5K6	B. megaterium/bombysepticus	Diamide	A0A023P5K6_9BACI	CY96_08290	GTPase HflX	419	47.739	NLEEDLDC*K
A0A023P4A6	B. megaterium/bombysepticus	Diamide	A0A023P4A6_9BACI	CY96_08305	Acetyltransferase	170	19.311	VLITC*DK
A0A023P4Z3	B. megaterium/bombysepticus	Diamide	A0A023P4Z3_9BACI	CY96_08490	UPF0176 protein CY96_08490	319	36.718	ILC*SEENEAK
A0A023P4Z3	B. megaterium/bombysepticus	Diamide	A0A023P4Z3_9BACI	CY96_08490	UPF0176 protein CY96_08490	319	36.718	ILTYC*TGGIR
A0A023P4Z3	B. megaterium/bombysepticus	Diamide	A0A023P4Z3_9BACI	CY96_08490	UPF0176 protein CY96_08490	319	36.718	DHFTGEPC*ER
A0A023P5Q5	B. megaterium/bombysepticus	Diamide	A0A023P5Q5_9BACI	CY96_08555	Deoxyribose-phosphate aldolase	223	23.383	AC*ELSVK
A0A023P5R4	B. megaterium/bombysepticus	Diamide	A0A023P5R4_9BACI	CY96_08605	Xaa-Pro aminopeptidase	427	48.559	VLAEEC*K
A0A023P3P3	B. megaterium/bombysepticus	Diamide	A0A023P3P3_9BACI	CY96_08625	DNA topoisomerase	714	81.503	C*DGDVIDK
A0A023P5S6	B. megaterium/bombysepticus	Diamide	A0A023P5S6_9BACI	CY96_08680	DSBA domain-containing protein	216	24.824	VSPHPYTHLAFEGC*QFAK
A0A023P570	B. megaterium/bombysepticus	Diamide	A0A023P570_9BACI	CY96_08925	Threonine synthase	352	37.46	GFC*EYEK
A0A023P633	B. megaterium/bombysepticus	Diamide	A0A023P633_9BACI	CY96_09175	Oxidoreductase	300	34.061	GTIDLC*QEK
A0A023P6C4	B. megaterium/bombysepticus	Diamide	A0A023P6C4_9BACI	CY96_09210	Methylated-DNA--protein-cysteine methyltransferase	150	16.847	NPISIIVPC*HR
A0A023P419	B. megaterium/bombysepticus	Diamide	A0A023P419_9BACI	CY96_09225	Metallothiol transferase FosB	138	16.474	DC*ESIYFVDPDGHK
A0A023P645	B. megaterium/bombysepticus	Diamide	A0A023P645_9BACI	CY96_09230	Short-chain dehydrogenase	181	20.408	HALSNIC*K
A0A023P4Z5	B. megaterium/bombysepticus	Diamide	A0A023P4Z5_9BACI	CY96_09455	Acetyltransferase	188	22.324	EEWEALC*VTK
A0A023P6C8	B. megaterium/bombysepticus	Diamide	A0A023P6C8_9BACI	CY96_09635	Formate--tetrahydrofolate ligase	562	60.48	C*VDLNDR
A0A023P5Q3	B. megaterium/bombysepticus	Diamide	A0A023P5Q3_9BACI	CY96_09695	Glutathione peroxidase	160	17.782	C*GFTPQYK
A0A023P4G5	B. megaterium/bombysepticus	Diamide	A0A023P4G5_9BACI	CY96_09755	Thiamine biosynthesis protein MoeB	337	37.933	TEVLC*GR
A0A023P6I2	B. megaterium/bombysepticus	Diamide	A0A023P6I2_9BACI	CY96_09810	Nitrite reductase	801	88.755	NC*AEVLTK
A0A023P6I2	B. megaterium/bombysepticus	Diamide	A0A023P6I2_9BACI	CY96_09810	Nitrite reductase	801	88.755	C*MEEILK
A0A023P4J7	B. megaterium/bombysepticus	Diamide	A0A023P4J7_9BACI	CY96_09960	Isoleucine--tRNA ligase	1033	118.455	YEHSYPHC*WR
A0A023P4J7	B. megaterium/bombysepticus	Diamide	A0A023P4J7_9BACI	CY96_09960	Isoleucine--tRNA ligase	1033	118.455	DC*DVDIVR
A0A023P5Y9	B. megaterium/bombysepticus	Diamide	A0A023P5Y9_9BACI	CY96_10150	Asparagine synthase	633	73.412	GC*TPIEER
A0A023P5D8	B. megaterium/bombysepticus	Diamide	A0A023P5D8_9BACI	CY96_10180	NADH nitroreductase	215	24.347	EIIDC*AR
A0A023P602	B. megaterium/bombysepticus	Diamide	A0A023P602_9BACI	CY96_10225	Phenazine biosynthesis protein PhzF	285	32.508	GYYC*ETK
A0A023P5G2	B. megaterium/bombysepticus	Diamide	A0A023P5G2_9BACI	CY96_10330	Aldehyde dehydrogenase	474	51.96	EGATVLC*GGK
A0A023P6Q9	B. megaterium/bombysepticus	Diamide	A0A023P6Q9_9BACI	CY96_10340	Histidine kinase	372	43.399	IHTC*FDK
A0A023P6S5	B. megaterium/bombysepticus	Diamide	A0A023P6S5_9BACI	CY96_10420	Sporulation protein SpoOM	251	28.644	HIEC*EELPHR
A0A023P6U0	B. megaterium/bombysepticus	Diamide	A0A023P6U0_9BACI	CY96_10510	Uncharacterized protein	66	7.994	NYLGESHC*K
A0A023P748	B. megaterium/bombysepticus	Diamide	A0A023P748_9BACI	CY96_10590	3-hydroxyisobutyryl-CoA hydrolase	351	39.593	GFC*AGGDIK
A0A023P5M6	B. megaterium/bombysepticus	Diamide	A0A023P5M6_9BACI	CY96_10725	Threonine--tRNA ligase	640	73.668	QGEFVDLC*R
A0A023P708	B. megaterium/bombysepticus	Diamide	A0A023P708_9BACI	CY96_10860	Acetyltransferase	183	21.137	LVEIEQSYC*QK
A0A023P6F6	B. megaterium/bombysepticus	Diamide	A0A023P6F6_9BACI	CY96_11150	Methyltransferase	236	27.407	VLELGC*GPGR
A0A023P624	B. megaterium/bombysepticus	Diamide	A0A023P624_9BACI	CY96_11560	PhoB family transcriptional regulator	231	26.55	NGLEVC*QEVR
A0A023P6N3	B. megaterium/bombysepticus	Diamide	A0A023P6N3_9BACI	CY96_11580	Uncharacterized protein	124	14.775	IFELHC*LVQK
A0A023P7E6	B. megaterium/bombysepticus	Diamide	A0A023P7E6_9BACI	CY96_11620	Excinuclease ABC subunit A	1056	120.707	LVTVTGESGC*GK
A0A023P727	B. megaterium/bombysepticus	Diamide	A0A023P727_9BACI	CY96_12300	GIY-YIG domain-containing protein	126	15.011	IDAC*IVEDPTER
A0A023P6L9	B. megaterium/bombysepticus	Diamide	A0A023P6L9_9BACI	CY96_12440	PadR family transcriptional regulator	171	20.173	LLC*EIEK
A0A023P6N9	B. megaterium/bombysepticus	Diamide	A0A023P6N9_9BACI	CY96_12590	NIPSNAP domain-containing protein	112	13.832	NEELVC*TVK
A0A023P7E2	B. megaterium/bombysepticus	Diamide	A0A023P7E2_9BACI	CY96_12890	Probable manganese-dependent inorganic pyrophosphatase	309	33.693	SPTC*TEQDVAAAR
A0A023P7E2	B. megaterium/bombysepticus	Diamide	A0A023P7E2_9BACI	CY96_12890	Probable manganese-dependent inorganic pyrophosphatase	309	33.693	C*EPVGCTATILNK
A0A023P8D0	B. megaterium/bombysepticus	Diamide	A0A023P8D0_9BACI	CY96_13430	DFP domain-containing protein	229	25.459	VLITSGGC*LEK
A0A023P6E2	B. megaterium/bombysepticus	Diamide	A0A023P6E2_9BACI	CY96_13515	ABC transporter ATP-binding protein	541	61.131	FTPGNC*YGLIGANGAGK
A0A023P7U0	B. megaterium/bombysepticus	Diamide	A0A023P7U0_9BACI	CY96_13825	PadR family transcriptional regulator	105	11.916	C*YELTPFGR
A0A023P7A5	B. megaterium/bombysepticus	Diamide	A0A023P7A5_9BACI	CY96_13970	NADH nitroreductase	212	23.505	AHGYDTC*PIGGFEK
A0A023P7C4	B. megaterium/bombysepticus	Diamide	A0A023P7C4_9BACI	CY96_14070	UPF0178 protein CY96_14070	146	16.353	GC*IVLHHK
A0A023P7Y5	B. megaterium/bombysepticus	Diamide	A0A023P7Y5_9BACI	CY96_14115	Acetyltransferase	149	17.202	LYIVPC*TEER
A0A023P6Q6	B. megaterium/bombysepticus	Diamide	A0A023P6Q6_9BACI	CY96_14230	ArsR family transcriptional regulator	235	26.956	TC*YDHLAGK
A0A023P7G4	B. megaterium/bombysepticus	Diamide	A0A023P7G4_9BACI	CY96_14250	GNAT family acetyltransferase	195	22.387	TSINTEC*K
A0A023P7J5	B. megaterium/bombysepticus	Diamide	A0A023P7J5_9BACI	CY96_14385	Asparaginase	334	37.381	NLEIDC*K
A0A023P947	B. megaterium/bombysepticus	Diamide	A0A023P947_9BACI	CY96_14830	Glyoxalase	130	14.893	VHHIC*FK
A0A023P858	B. megaterium/bombysepticus	Diamide	A0A023P858_9BACI	CY96_15500	Uncharacterized protein	66	7.697	TVVEPC*GR
A0A023P7N3	B. megaterium/bombysepticus	Diamide	A0A023P7N3_9BACI	CY96_15900	Probable transaldolase	222	24.008	LPMTLAGLEAC*R
A0A023P8Y0	B. megaterium/bombysepticus	Diamide	A0A023P8Y0_9BACI	CY96_15915	Glucose-6-phosphate 1-dehydrogenase	494	57.227	VNAC*EIR
A0A023P7P1	B. megaterium/bombysepticus	Diamide	A0A023P7P1_9BACI	CY96_15955	GTP cyclohydrolase	245	27.644	MHSIC*HTGDIFGSK
A0A023P9M4	B. megaterium/bombysepticus	Diamide	A0A023P9M4_9BACI	CY96_15960	HxlR family transcriptional regulator	105	12.321	FC*TLESSLPVSGR
A0A023P7P5	B. megaterium/bombysepticus	Diamide	A0A023P7P5_9BACI	CY96_15985	Uncharacterized protein	113	12.19	LVDGDHDIDC*K
A0A023P939	B. megaterium/bombysepticus	Diamide	A0A023P939_9BACI	CY96_16265	Uncharacterized protein	92	10.487	EVDC*EADIVK
A0A023P8I8	B. megaterium/bombysepticus	Diamide	A0A023P8I8_9BACI	CY96_16270	Short-chain dehydrogenase	247	26.487	LLTQNLC*TAYAK
A0A023P9A4	B. megaterium/bombysepticus	Diamide	A0A023P9A4_9BACI	CY96_16660	Uncharacterized protein	303	32.343	LVDGYGGGVC*QTSSTLYNAADQAGLK
A0A023P811	B. megaterium/bombysepticus	Diamide	A0A023P811_9BACI	CY96_16730	Short-chain dehydrogenase	249	28.047	NPYFGWGAYC*TTK
A0A023P9B9	B. megaterium/bombysepticus	Diamide	A0A023P9B9_9BACI	CY96_16770	3-oxoacyl-[acyl-carrier-protein] reductase	246	26.463	ELSDEGYEVC*SYR
A0A023PA80	B. megaterium/bombysepticus	Diamide	A0A023PA80_9BACI	CY96_17065	Aconitate hydratase	907	98.969	VVEEYC*K
A0A023P8B2	B. megaterium/bombysepticus	Diamide	A0A023P8B2_9BACI	CY96_17190	Histidine kinase	510	58.674	IIDEGC*GIPEDR
A0A023P9T4	B. megaterium/bombysepticus	Diamide	A0A023P9T4_9BACI	CY96_17530	Glutamine synthetase	444	50.132	SC*DDIQTFK
A0A023P9T4	B. megaterium/bombysepticus	Diamide	A0A023P9T4_9BACI	CY96_17530	Glutamine synthetase	444	50.132	LVPGYEAPC*YVAWSAQNR
A0A023P9T4	B. megaterium/bombysepticus	Diamide	A0A023P9T4_9BACI	CY96_17530	Glutamine synthetase	444	50.132	LIC*DIYNADGTPFDGDPR
A0A023P8J1	B. megaterium/bombysepticus	Diamide	A0A023P8J1_9BACI	CY96_17540	Uncharacterized protein	423	46.116	EQYVEAC*AYR
A0A023PAV4	B. megaterium/bombysepticus	Diamide	A0A023PAV4_9BACI	CY96_17615	Butanol dehydrogenase	387	42.719	YC*EAVLK
A0A023P9W9	B. megaterium/bombysepticus	Diamide	A0A023P9W9_9BACI	CY96_17675	Transcriptional regulator	100	11.262	NHTSHC*VSGAIK
A0A023PAZ5	B. megaterium/bombysepticus	Diamide	A0A023PAZ5_9BACI	CY96_17775	IroE protein	272	30.806	C*YDFTPSVISK
A0A023PA45	B. megaterium/bombysepticus	Diamide	A0A023PA45_9BACI	CY96_17955	2-oxoglutarate ferredoxin oxidoreductase subunit alpha	585	64.46	EIYNEC*K
A0A023PAT3	B. megaterium/bombysepticus	Diamide	A0A023PAT3_9BACI	CY96_17970	Metallophosphoesterase	264	29.084	NFLEC*GAQAVTLGNHAWDNR
A0A023PAT8	B. megaterium/bombysepticus	Diamide	A0A023PAT8_9BACI	CY96_18000	DUF3388 domain-containing protein	261	30.417	TESIVAASVC*ANK
A0A023P8V6	B. megaterium/bombysepticus	Diamide	A0A023P8V6_9BACI	CY96_18045	GntR family transcriptional regulator	241	27.481	TADGEPVVYC*IDK
A0A023PAV0	B. megaterium/bombysepticus	Diamide	A0A023PAV0_9BACI	CY96_18100	Zinc protease	413	46.919	NVVC*EEIK
A0A023PAV0	B. megaterium/bombysepticus	Diamide	A0A023PAV0_9BACI	CY96_18100	Zinc protease	413	46.919	EYTC*YYAK
A0A023P9M5	B. megaterium/bombysepticus	Diamide	A0A023P9M5_9BACI	CY96_18140	Translation initiation factor IF-2	686	75.752	VGTIAGC*YVTDGK
A0A023P9M5	B. megaterium/bombysepticus	Diamide	A0A023P9M5_9BACI	CY96_18140	Translation initiation factor IF-2	686	75.752	EVAQNYEC*GITIER
A0A023P9M7	B. megaterium/bombysepticus	Diamide	A0A023P9M7_9BACI	CY96_18165	DNA polymerase III PolC-type	1433	161.681	AYWPLC*TER
A0A023P9M7	B. megaterium/bombysepticus	Diamide	A0A023P9M7_9BACI	CY96_18165	DNA polymerase III PolC-type	1433	161.681	LVAGC*TGVK
A0A023P9M7	B. megaterium/bombysepticus	Diamide	A0A023P9M7_9BACI	CY96_18165	DNA polymerase III PolC-type	1433	161.681	EGILVGTAC*DK
A0A023PA82	B. megaterium/bombysepticus	Diamide	A0A023PA82_9BACI	CY96_18235	Methylenetetrahydrofolate--tRNA--methyltransferase TrmFO -methyltransferase) -methyltransferase)	434	47.994	AADEC*SVPAGGALAVDR
A0A023PA82	B. megaterium/bombysepticus	Diamide	A0A023PA82_9BACI	CY96_18235	Methylenetetrahydrofolate--tRNA--methyltransferase TrmFO -methyltransferase) -methyltransferase)	434	47.994	FAELVC*SNSLR
A0A023P9N9	B. megaterium/bombysepticus	Diamide	A0A023P9N9_9BACI	CY96_18240	DNA topoisomerase 1	692	79.095	EIGVTC*PK
A0A023PAX1	B. megaterium/bombysepticus	Diamide	A0A023PAX1_9BACI	CY96_18250	Succinate--CoA ligase [ADP-forming] subunit alpha	300	31.212	GLFETC*K
A0A023PAX1	B. megaterium/bombysepticus	Diamide	A0A023PAX1_9BACI	CY96_18250	Succinate--CoA ligase [ADP-forming] subunit alpha	300	31.212	TMEAC*GIK
A0A023PAX1	B. megaterium/bombysepticus	Diamide	A0A023PAX1_9BACI	CY96_18250	Succinate--CoA ligase [ADP-forming] subunit alpha	300	31.212	LLGPNCPGVITPDEC*K
A0A023PAX1	B. megaterium/bombysepticus	Diamide	A0A023PAX1_9BACI	CY96_18250	Succinate--CoA ligase [ADP-forming] subunit alpha	300	31.212	LLGPNC*PGVITPDECK
A0A023PB77	B. megaterium/bombysepticus	Diamide	A0A023PB77_9BACI	CY96_18255	Succinate--CoA ligase [ADP-forming] subunit beta	386	41.665	LLIEEGC*DIKK
A0A023PB77	B. megaterium/bombysepticus	Diamide	A0A023PB77_9BACI	CY96_18255	Succinate--CoA ligase [ADP-forming] subunit beta	386	41.665	DC*SIAEINPLVTTGEGK
A0A023PB77	B. megaterium/bombysepticus	Diamide	A0A023PB77_9BACI	CY96_18255	Succinate--CoA ligase [ADP-forming] subunit beta	386	41.665	ELGTDVC*VVK
A0A023PB77	B. megaterium/bombysepticus	Diamide	A0A023PB77_9BACI	CY96_18255	Succinate--CoA ligase [ADP-forming] subunit beta	386	41.665	C*DVIAEGVIEATK
A0A023P9P4	B. megaterium/bombysepticus	Diamide	A0A023P9P4_9BACI	CY96_18265	Ribosome biogenesis GTPase A	296	33.39	EIAAAC*K
A0A023PB82	B. megaterium/bombysepticus	Diamide	A0A023PB82_9BACI	CY96_18280	tRNA -)-methyltransferase	244	27.966	VVLMC*PQGER
A0A023PA95	B. megaterium/bombysepticus	Diamide	A0A023PA95_9BACI	CY96_18310	Signal recognition particle receptor FtsY	329	36.435	VDVLLC*DTAGR
A0A023P9Q4	B. megaterium/bombysepticus	Diamide	A0A023P9Q4_9BACI	CY96_18315	Chromosome partition protein Smc	1189	135.923	LPIEYNEVC*VTR
A0A023P8Z8	B. megaterium/bombysepticus	Diamide	A0A023P8Z8_9BACI	CY96_18320	Ribonuclease 3	245	28.037	AAIVC*EPSLVR
A0A023PB90	B. megaterium/bombysepticus	Diamide	A0A023PB90_9BACI	CY96_18330	3-oxoacyl-[acyl-carrier-protein] reductase	246	26.104	GVFLC*TK
A0A023PB93	B. megaterium/bombysepticus	Diamide	A0A023PB93_9BACI	CY96_18355	DhaL domain-containing protein	558	60.603	YGYC*TEFMVK
A0A023P9R3	B. megaterium/bombysepticus	Diamide	A0A023P9R3_9BACI	CY96_18365	50S ribosomal protein L28	62	6.923	VC*AITGR
A0A023PB96	B. megaterium/bombysepticus	Diamide	A0A023PB96_9BACI	CY96_18385	Small ribosomal subunit biogenesis GTPase RsgA	293	33.133	GC*THLSEPK
A0A023P909	B. megaterium/bombysepticus	Diamide	A0A023P909_9BACI	CY96_18400	Probable dual-specificity RNA methyltransferase RlmN	362	41.553	C*HVNLIPVNYVPER
A0A023P909	B. megaterium/bombysepticus	Diamide	A0A023P909_9BACI	CY96_18400	Probable dual-specificity RNA methyltransferase RlmN	362	41.553	EQGHDIDAAC*GQLR
A0A023P909	B. megaterium/bombysepticus	Diamide	A0A023P909_9BACI	CY96_18400	Probable dual-specificity RNA methyltransferase RlmN	362	41.553	HEYGNSIC(0.999)VTTQVGC(0.001)R
A0A023PAZ0	B. megaterium/bombysepticus	Diamide	A0A023PAZ0_9BACI	CY96_18405	16S rRNA m5C967 methyltransferase -)-methyltransferase RsmB)	444	50	LVYSTC*TIEK
A0A023PAB5	B. megaterium/bombysepticus	Diamide	A0A023PAB5_9BACI	CY96_18415	Peptide deformylase	156	17.48	HPNEVLETPC*ER
A0A023PBA5	B. megaterium/bombysepticus	Diamide	A0A023PBA5_9BACI	CY96_18435	Guanylate kinase	205	23.65	AIVVGEHC*R
A0A023P9S9	B. megaterium/bombysepticus	Diamide	A0A023P9S9_9BACI	CY96_18445	Uncharacterized protein	291	34.139	C*DIHEELVR
A0A023PBC2	B. megaterium/bombysepticus	Diamide	A0A023PBC2_9BACI	CY96_18535	Pseudouridine synthase	302	33.943	FKDFTLVEC*R
A0A023P933	B. megaterium/bombysepticus	Diamide	A0A023P933_9BACI	CY96_18550	Isoleucine--tRNA ligase	921	104.594	GDWC*ISR
A0A023P933	B. megaterium/bombysepticus	Diamide	A0A023P933_9BACI	CY96_18550	Isoleucine--tRNA ligase	921	104.594	LC*AEYAYEQVER
A0A023P933	B. megaterium/bombysepticus	Diamide	A0A023P933_9BACI	CY96_18550	Isoleucine--tRNA ligase	921	104.594	DAEHETLC*ER
A0A023P933	B. megaterium/bombysepticus	Diamide	A0A023P933_9BACI	CY96_18550	Isoleucine--tRNA ligase	921	104.594	YEHTAVVVAQATGETC*ER
A0A023P933	B. megaterium/bombysepticus	Diamide	A0A023P933_9BACI	CY96_18550	Isoleucine--tRNA ligase	921	104.594	YGLEVLC*PVDDK
A0A023PBC5	B. megaterium/bombysepticus	Diamide	A0A023PBC5_9BACI	CY96_18560	RNA-binding protein S4	255	29.469	C*GDILLQENR
A0A023PBD6	B. megaterium/bombysepticus	Diamide	A0A023PBD6_9BACI	CY96_18640	UDP-N-acetylmuramoylalanine--D-glutamate ligase	450	48.94	EIEDGAC*IK
A0A023P953	B. megaterium/bombysepticus	Diamide	A0A023P953_9BACI	CY96_18680	2-dehydropantoate 2-reductase	296	33.337	QAEELNETGVTC*IR
A0A023P961	B. megaterium/bombysepticus	Diamide	A0A023P961_9BACI	CY96_18730	DNA methyltransferase	188	20.654	VIHQNLESC*R
A0A023P9Y2	B. megaterium/bombysepticus	Diamide	A0A023P9Y2_9BACI	CY96_18750	Phosphoglycerate mutase	190	21.144	NAC*ISYVK
A0A023PBG6	B. megaterium/bombysepticus	Diamide	A0A023PBG6_9BACI	CY96_18815	Pyruvate carboxylase	1148	128.4	AC*SELGLK
A0A023PBG6	B. megaterium/bombysepticus	Diamide	A0A023PBG6_9BACI	CY96_18815	Pyruvate carboxylase	1148	128.4	IC*DAAVK
A0A023PBG6	B. megaterium/bombysepticus	Diamide	A0A023PBG6_9BACI	CY96_18815	Pyruvate carboxylase	1148	128.4	RC*EEEGIIFIGPK
A0A023PB78	B. megaterium/bombysepticus	Diamide	A0A023PB78_9BACI	CY96_18860	GTP-binding protein TypA	614	69.02	GYGILNHTFDC*YQPVHAGQVGGR
A0A023P993	B. megaterium/bombysepticus	Diamide	A0A023P993_9BACI	CY96_18930	Dihydrolipoyl dehydrogenase	470	49.44	GIIEIDEQC*R
A0A023P998	B. megaterium/bombysepticus	Diamide	A0A023P998_9BACI	CY96_18955	Peptide deformylase	184	20.474	TYLQGGEGC*LSVDR
A0A023PA19	B. megaterium/bombysepticus	Diamide	A0A023PA19_9BACI	CY96_18975	Potassium transporter Trk	221	24.387	FGGSIC*R
A0A023P9B0	B. megaterium/bombysepticus	Diamide	A0A023P9B0_9BACI	CY96_19035	Diguanylate phosphodiesterase	405	47.797	LGNEC*HQFIQHEK
A0A023PA34	B. megaterium/bombysepticus	Diamide	A0A023PA34_9BACI	CY96_19055	Polyphosphate kinase	702	80.792	ELEQAGC*HVIYGVSHLK
A0A023P9B4	B. megaterium/bombysepticus	Diamide	A0A023P9B4_9BACI	CY96_19060	Exopolyphosphatase	512	59.133	IHQNLIC*YPIAGLHLYK
A0A023PAN7	B. megaterium/bombysepticus	Diamide	A0A023PAN7_9BACI	CY96_19100	5-methyltetrahydropteroyltriglutamate--homocysteine methyltransferase	762	87.207	TLAVGC*IDGR
A0A023PA76	B. megaterium/bombysepticus	Diamide	A0A023PA76_9BACI	CY96_19300	Oxidoreductase	292	31.876	C*LPLLEK
A0A023P9H3	B. megaterium/bombysepticus	Diamide	A0A023P9H3_9BACI	CY96_19410	HAD family hydrolase	267	30.666	ALC*WLAEK
A0A023PAX2	B. megaterium/bombysepticus	Diamide	A0A023PAX2_9BACI	CY96_19550	Fur family transcriptional regulator	151	17.661	NC*QENETDEK
A0A023PAX2	B. megaterium/bombysepticus	Diamide	A0A023PAX2_9BACI	CY96_19550	Fur family transcriptional regulator	151	17.661	LTFHGIC*K
A0A023PBK8	B. megaterium/bombysepticus	Diamide	A0A023PBK8_9BACI	CY96_19615	LacI family transcriptional regulator	287	32.272	EEC*VQGYTNK
A0A023PAY6	B. megaterium/bombysepticus	Diamide	A0A023PAY6_9BACI	CY96_19625	Hydrolase_4 domain-containing protein	308	35.508	EVSPIDC*IK
A0A023P9M0	B. megaterium/bombysepticus	Diamide	A0A023P9M0_9BACI	CY96_19635	ZnF_CDGSH domain-containing protein	68	7.375	PAFSLC*R
A0A023PBL2	B. megaterium/bombysepticus	Diamide	A0A023PBL2_9BACI	CY96_19640	5-amino-6-uracil reductase ];Riboflavin biosynthesis protein RibD [Includes: Diaminohydroxyphosphoribosylaminopyrimidine deaminase	370	40.586	VVIATLDC*NPLVSGNGK
A0A023PAZ2	B. megaterium/bombysepticus	Diamide	A0A023PAZ2_9BACI	CY96_19650	GTP cyclohydrolase-2 ];Riboflavin biosynthesis protein RibBA [Includes: 3,4-dihydroxy-2-butanone 4-phosphate synthase	397	43.826	VHSEC*LTGDVFGSHR
A0A023PAZ2	B. megaterium/bombysepticus	Diamide	A0A023PAZ2_9BACI	CY96_19650	GTP cyclohydrolase-2 ];Riboflavin biosynthesis protein RibBA [Includes: 3,4-dihydroxy-2-butanone 4-phosphate synthase	397	43.826	VVIVC*DDENR
A0A023PAG0	B. megaterium/bombysepticus	Diamide	A0A023PAG0_9BACI	CY96_19655	6,7-dimethyl-8-ribityllumazine synthase	153	16.249	GATTHYDYVC*NEVAK
A0A023PAJ0	B. megaterium/bombysepticus	Diamide	A0A023PAJ0_9BACI	CY96_19780	L-serine dehydratase	219	23.978	AQQNIC*QVTIME
A0A023PBP7	B. megaterium/bombysepticus	Diamide	A0A023PBP7_9BACI	CY96_19790	Ribonuclease Z	307	34.184	LSHGIEC*FGYR
A0A023PC17	B. megaterium/bombysepticus	Diamide	A0A023PC17_9BACI	CY96_19820	M20_dimer domain-containing protein	372	39.604	FEAEIC*K
A0A023P9T5	B. megaterium/bombysepticus	Diamide	A0A023P9T5_9BACI	CY96_19890	Dihydrolipoamide acetyltransferase component of pyruvate dehydrogenase complex	439	47.336	VLDGLIC*GK
A0A023PBS5	B. megaterium/bombysepticus	Diamide	A0A023PBS5_9BACI	CY96_19895	2-oxoisovalerate dehydrogenase	327	35.761	SNNDWTC*PVTIR
A0A023PB56	B. megaterium/bombysepticus	Diamide	A0A023PB56_9BACI	CY96_19905	Dihydrolipoyl dehydrogenase	473	50.774	ENLGGTC*LHK
A0A023PB56	B. megaterium/bombysepticus	Diamide	A0A023PB56_9BACI	CY96_19905	Dihydrolipoyl dehydrogenase	473	50.774	C*VYSSPEVASVGLTEQEAK
A0A023P9U1	B. megaterium/bombysepticus	Diamide	A0A023P9U1_9BACI	CY96_19915	Leucine dehydrogenase	366	39.866	VIAVQGVGNVAYHLC*K
A0A023P9U1	B. megaterium/bombysepticus	Diamide	A0A023P9U1_9BACI	CY96_19915	Leucine dehydrogenase	366	39.866	YDYEQVVFC*QDKESGLK
A0A023PAM6	B. megaterium/bombysepticus	Diamide	A0A023PAM6_9BACI	CY96_19935	GP-PDE domain-containing protein	242	27.777	NYVYEDLC*K
A0A023P9W7	B. megaterium/bombysepticus	Diamide	A0A023P9W7_9BACI	CY96_20045	Stage 0 sporulation protein A	276	30.677	VC*LVDDNK
A0A023PC75	B. megaterium/bombysepticus	Diamide	A0A023PC75_9BACI	CY96_20105	Biotin carboxylase	450	49.841	EC*NLIFIGPSPEAISK
A0A023PCA6	B. megaterium/bombysepticus	Diamide	A0A023PCA6_9BACI	CY96_20230	Rhodanese domain-containing protein	127	15.008	QDQPVYLYC*QSGFR
A0A023PC13	B. megaterium/bombysepticus	Diamide	A0A023PC13_9BACI	CY96_20305	Probable glycine dehydrogenase subunit 2 subunit 2)	491	54.832	NHGVDSGFYPLGSC*TMK
A0A023PAY8	B. megaterium/bombysepticus	Diamide	A0A023PAY8_9BACI	CY96_20395	Transcriptional regulator	231	26.183	IFYDVHNC*PFK
A0A023PBJ0	B. megaterium/bombysepticus	Diamide	A0A023PBJ0_9BACI	CY96_20420	Uncharacterized protein	103	12.109	HIQAC*IR
A0A023PBJ0	B. megaterium/bombysepticus	Diamide	A0A023PBJ0_9BACI	CY96_20420	Uncharacterized protein	103	12.109	VYGFQDVSFC*DK
A0A023PC64	B. megaterium/bombysepticus	Diamide	A0A023PC64_9BACI	CY96_20485	Lactamase_B domain-containing protein	209	23.109	EC*IIFDPGHEGEK
A0A023PC95	B. megaterium/bombysepticus	Diamide	A0A023PC95_9BACI	CY96_20730	30S ribosomal protein S12 methylthiotransferase	450	51.429	STVAFHTLGC*K
A0A023PB35	B. megaterium/bombysepticus	Diamide	A0A023PB35_9BACI	CY96_20745	Chaperone protein DnaJ	371	40.336	HC*SGSGQVSVEQNTPFGR
A0A023PCN7	B. megaterium/bombysepticus	Diamide	A0A023PCN7_9BACI	CY96_20835	Phosphohydrolase	189	21.932	DLLC*YNK
A0A023PB51	B. megaterium/bombysepticus	Diamide	A0A023PB51_9BACI	CY96_20845	RNA-binding protein	97	11.062	VSVLQNC*EFDRR
A0A023PCB3	B. megaterium/bombysepticus	Diamide	A0A023PCB3_9BACI	CY96_20855	GTPase	368	41.242	EQVIC*QR
A0A023PCB3	B. megaterium/bombysepticus	Diamide	A0A023PCB3_9BACI	CY96_20855	GTPase	368	41.242	DVYVVGC*TNVGK
A0A023PB59	B. megaterium/bombysepticus	Diamide	A0A023PB59_9BACI	CY96_20895	NADH nitroreductase	208	24.11	MIDEC*EYEDTIR
A0A023PB71	B. megaterium/bombysepticus	Diamide	A0A023PB71_9BACI	CY96_20975	Glyoxalase	285	32.001	EQVC*ESLK
A0A023PAG2	B. megaterium/bombysepticus	Diamide	A0A023PAG2_9BACI	CY96_21030	Aldehyde-alcohol dehydrogenase	867	95.1	C*SVAAAK
A0A023PAG2	B. megaterium/bombysepticus	Diamide	A0A023PAG2_9BACI	CY96_21030	Aldehyde-alcohol dehydrogenase	867	95.1	AFEDQC*TTANPK
A0A023PAG2	B. megaterium/bombysepticus	Diamide	A0A023PAG2_9BACI	CY96_21030	Aldehyde-alcohol dehydrogenase	867	95.1	LSPVLAC*VK
A0A023PAG2	B. megaterium/bombysepticus	Diamide	A0A023PAG2_9BACI	CY96_21030	Aldehyde-alcohol dehydrogenase	867	95.1	SAYSTGKPALGVGPGNVPC*YIEK
A0A023PAG2	B. megaterium/bombysepticus	Diamide	A0A023PAG2_9BACI	CY96_21030	Aldehyde-alcohol dehydrogenase	867	95.1	LVINENTC*AVNSDIVGK
A0A023PCR8	B. megaterium/bombysepticus	Diamide	A0A023PCR8_9BACI	CY96_21040	Cysteine synthase	307	33.161	VIVC*VPEK
A0A023PBT2	B. megaterium/bombysepticus	Diamide	A0A023PBT2_9BACI	CY96_21045	5'-methylthioadenosine/S-adenosylhomocysteine nucleosidase	231	25.226	LEQAETETVAGC*EFTK
A0A023PAG9	B. megaterium/bombysepticus	Diamide	A0A023PAG9_9BACI	CY96_21080	Uridine kinase	212	24.353	LC*ELMDIK
A0A023PCE2	B. megaterium/bombysepticus	Diamide	A0A023PCE2_9BACI	CY96_21085	Protease	426	48.253	VIDAYC*ADPDNFEFK
A0A023PCE6	B. megaterium/bombysepticus	Diamide	A0A023PCE6_9BACI	CY96_21110	Putative pre-16S rRNA nuclease	137	15.304	GEAC*QQFAENLR
A0A023PBA2	B. megaterium/bombysepticus	Diamide	A0A023PBA2_9BACI	CY96_21150	ATP-dependent RecD-like DNA helicase	778	87.435	MSESTGLPAC*TIHR
A0A023PCF5	B. megaterium/bombysepticus	Diamide	A0A023PCF5_9BACI	CY96_21160	tRNA-specific 2-thiouridylase MnmA	371	41.748	ILC*DEPIR
A0A023PCF5	B. megaterium/bombysepticus	Diamide	A0A023PCF5_9BACI	CY96_21160	tRNA-specific 2-thiouridylase MnmA	371	41.748	TPNPDVMC*NK
A0A023PBX1	B. megaterium/bombysepticus	Diamide	A0A023PBX1_9BACI	CY96_21270	Queuine tRNA-ribosyltransferase	379	43.243	GIDMFDC*VLPTR
A0A023PBX1	B. megaterium/bombysepticus	Diamide	A0A023PBX1_9BACI	CY96_21270	Queuine tRNA-ribosyltransferase	379	43.243	C*DETFGIR
A0A023PAL0	B. megaterium/bombysepticus	Diamide	A0A023PAL0_9BACI	CY96_21340	Transcriptional regulator	180	20.47	LDAAC*EALDK
A0A023PCL2	B. megaterium/bombysepticus	Diamide	A0A023PCL2_9BACI	CY96_21470	Valine--tRNA ligase	881	101.717	WMENIHDWC*ISR
A0A023PCL2	B. megaterium/bombysepticus	Diamide	A0A023PCL2_9BACI	CY96_21470	Valine--tRNA ligase	881	101.717	FC*NPSELTIQTDLQAPEK
A0A023PBG0	B. megaterium/bombysepticus	Diamide	A0A023PBG0_9BACI	CY96_21485	Glutamate-1-semialdehyde 2,1-aminomutase	429	46.021	FIGC*YHGHGDSLLIK
A0A023PAN6	B. megaterium/bombysepticus	Diamide	A0A023PAN6_9BACI	CY96_21490	Delta-aminolevulinic acid dehydratase	329	36.339	DEVGSSAYC*DHGIVQR
A0A023PC19	B. megaterium/bombysepticus	Diamide	A0A023PC19_9BACI	CY96_21560	Uncharacterized protein	204	23.615	SDEYC*FTNK
A0A023PC23	B. megaterium/bombysepticus	Diamide	A0A023PC23_9BACI	CY96_21615	Ribonuclease PH	245	27.001	VIC*SATIEER
A0A023PC38	B. megaterium/bombysepticus	Diamide	A0A023PC38_9BACI	CY96_21720	Succinate dehydrogenase	597	65.939	AVVDDEGVC*R
A0A023PC38	B. megaterium/bombysepticus	Diamide	A0A023PC38_9BACI	CY96_21720	Succinate dehydrogenase	597	65.939	SHSVC*AQGGINGAVNTK
A0A023PC38	B. megaterium/bombysepticus	Diamide	A0A023PC38_9BACI	CY96_21720	Succinate dehydrogenase	597	65.939	EIFDVC*VEQK
A0A023PBJ7	B. megaterium/bombysepticus	Diamide	A0A023PBJ7_9BACI	CY96_21750	Electron transfer flavoprotein subunit beta	257	28.146	TALAMGC*DK
A0A023PBL6	B. megaterium/bombysepticus	Diamide	A0A023PBL6_9BACI	CY96_21860	Iron ABC transporter ATP-binding protein	256	28.763	ITTIIGPNGC*GK
A0A023PD63	B. megaterium/bombysepticus	Diamide	A0A023PD63_9BACI	CY96_21905	Endonuclease MutS2	786	88.174	ITNC*IGDGGEVVDSASDK
A0A023PD75	B. megaterium/bombysepticus	Diamide	A0A023PD75_9BACI	CY96_21960	23S rRNA methyltransferase	265	29.242	ETETTQGVFAVC*EK
A0A023PAX0	B. megaterium/bombysepticus	Diamide	A0A023PAX0_9BACI	CY96_22025	Translation initiation factor IF-3	166	18.935	FSEAC*AEVSTVESKPK
A0A023PCA4	B. megaterium/bombysepticus	Diamide	A0A023PCA4_9BACI	CY96_22065	Glyceraldehyde-3-phosphate dehydrogenase	342	37.508	AC*GQSIIPTTTGAAK
A0A023PDA8	B. megaterium/bombysepticus	Diamide	A0A023PDA8_9BACI	CY96_22120	Isocitrate dehydrogenase [NADP]	430	46.973	C*SEFANELIK
A0A023PCB4	B. megaterium/bombysepticus	Diamide	A0A023PCB4_9BACI	CY96_22125	Citrate synthase	382	43.007	LC*VLLGEEK
A0A023PCC0	B. megaterium/bombysepticus	Diamide	A0A023PCC0_9BACI	CY96_22150	ATP-dependent 6-phosphofructokinase	319	34.294	C*PEFKDPEVR
A0A023PCC0	B. megaterium/bombysepticus	Diamide	A0A023PCC0_9BACI	CY96_22150	ATP-dependent 6-phosphofructokinase	319	34.294	C*VGIQDNK
A0A023PDB9	B. megaterium/bombysepticus	Diamide	A0A023PDB9_9BACI	CY96_22170	Malate dehydrogenase	412	44.11	DIIMC*DR
A0A023PDB9	B. megaterium/bombysepticus	Diamide	A0A023PDB9_9BACI	CY96_22170	Malate dehydrogenase	412	44.11	DLSLAYSPGVAEPC*KEIYDDK
A0A023PCZ5	B. megaterium/bombysepticus	Diamide	A0A023PCZ5_9BACI	CY96_22220	Metallopeptidase	365	40.71	EPILIC*PK
A0A023PD07	B. megaterium/bombysepticus	Diamide	A0A023PD07_9BACI	CY96_22270	Universal stress protein	152	16.71	C*DVLVVR
A0A023PBW9	B. megaterium/bombysepticus	Diamide	A0A023PBW9_9BACI	CY96_22340	Thiol peroxidase	166	17.924	WC*AANGLENVVTLSDHR
A0A023PBW9	B. megaterium/bombysepticus	Diamide	A0A023PBW9_9BACI	CY96_22340	Thiol peroxidase	166	17.924	LISVVPSIDTGVC*DAQTR
A0A023PCH0	B. megaterium/bombysepticus	Diamide	A0A023PCH0_9BACI	CY96_22410	GAF domain-containing protein	159	17.449	GVC*GVAAETK
A0A023PD64	B. megaterium/bombysepticus	Diamide	A0A023PD64_9BACI	CY96_22515	Transcriptional regulator	232	26.72	MNGFEIC*K
A0A023PDJ5	B. megaterium/bombysepticus	Diamide	A0A023PDJ5_9BACI	CY96_22575	Aminopeptidase	371	41.793	C*SGHLNIPDGEVYSAPVR
A0A023PB92	B. megaterium/bombysepticus	Diamide	A0A023PB92_9BACI	CY96_22590	Alanine acetyltransferase	182	21.187	C*GVENVK
A0A023PD81	B. megaterium/bombysepticus	Diamide	A0A023PD81_9BACI	CY96_22595	UDP-N-acetylmuramate--L-alanine ligase	436	49.2	YFVFEAC*EYR
A0A023PD81	B. megaterium/bombysepticus	Diamide	A0A023PD81_9BACI	CY96_22595	UDP-N-acetylmuramate--L-alanine ligase	436	49.2	GIIAC*GDDEELQK
A0A023PBA4	B. megaterium/bombysepticus	Diamide	A0A023PBA4_9BACI	CY96_22640	Peptidase M28	357	39.207	VHTSNSGIPSAVIGVC*AR
A0A023PCN8	B. megaterium/bombysepticus	Diamide	A0A023PCN8_9BACI	CY96_22680	Dipeptidase PepV	468	51.211	C*VDHYFK
A0A023PDM3	B. megaterium/bombysepticus	Diamide	A0A023PDM3_9BACI	CY96_22700	Uncharacterized protein	423	46.197	C*SQFVVK
A0A023PC59	B. megaterium/bombysepticus	Diamide	A0A023PC59_9BACI	CY96_22760	Molybdopterin converting factor, subunit 2	154	17.78	EC*GAVTTFIGTVR
A0A023PCS0	B. megaterium/bombysepticus	Diamide	A0A023PCS0_9BACI	CY96_22810	Sulfurtransferase	101	11.616	ENEYIFIC*R
A0A023PCS0	B. megaterium/bombysepticus	Diamide	A0A023PCS0_9BACI	CY96_22810	Sulfurtransferase	101	11.616	SENVC*HYLNEQGFK
A0A023PDE8	B. megaterium/bombysepticus	Diamide	A0A023PDE8_9BACI	CY96_22875	Potassium transporter	165	18.472	ESELPGIGC*K
A0A023PDL0	B. megaterium/bombysepticus	Diamide	A0A023PDL0_9BACI	CY96_23100	7,8-dihydro-8-oxoguanine-triphosphatase	159	18.571	HVWVVC*R
A0A023PDL0	B. megaterium/bombysepticus	Diamide	A0A023PDL0_9BACI	CY96_23100	7,8-dihydro-8-oxoguanine-triphosphatase	159	18.571	HIEEIGC*FTK
A0A023PBP4	B. megaterium/bombysepticus	Diamide	A0A023PBP4_9BACI	CY96_23145	S-ribosylhomocysteine lyase	157	17.855	HC*GVHNVGSDGIVNK
A0A023PBP4	B. megaterium/bombysepticus	Diamide	A0A023PBP4_9BACI	CY96_23145	S-ribosylhomocysteine lyase	157	17.855	DAVQITEIPAANETQC*GQAK
A0A023PCG5	B. megaterium/bombysepticus	Diamide	A0A023PCG5_9BACI	CY96_23265	Bis-tetraphosphatase	300	32.844	PTLAIIPGGTC*NDFSR
A0A023PCH7	B. megaterium/bombysepticus	Diamide	A0A023PCH7_9BACI	CY96_23340	Transcriptional regulator	231	26.655	FDGFYWC*R
A0A023PCJ5	B. megaterium/bombysepticus	Diamide	A0A023PCJ5_9BACI	CY96_23470	Uncharacterized protein	260	27.899	DAFLC*AAK
A0A023PE45	B. megaterium/bombysepticus	Diamide	A0A023PE45_9BACI	CY96_23520	L-lactate dehydrogenase	314	34.649	VWSGSYADC*K
A0A023PE62	B. megaterium/bombysepticus	Diamide	A0A023PE62_9BACI	CY96_23750	Esterase	127	14.001	IIDENDDLLC*ISR
A0A023PBW5	B. megaterium/bombysepticus	Diamide	A0A023PBW5_9BACI	CY96_23765	UTP--glucose-1-phosphate uridylyltransferase	295	33.46	GLGHAVWC*AR
A0A023PD87	B. megaterium/bombysepticus	Diamide	A0A023PD87_9BACI	CY96_23805	Ferredoxin--NADP reductase reductase)	329	36.508	LIAC*GFGEAPTAVNNAK
A0A023PDU0	B. megaterium/bombysepticus	Diamide	A0A023PDU0_9BACI	CY96_23850	Diaminopimelate epimerase	288	31.539	GPAEVIC*R
A0A023PD96	B. megaterium/bombysepticus	Diamide	A0A023PD96_9BACI	CY96_23860	NADH dehydrogenase	356	40.04	VPYHC*FK
A0A023PDU3	B. megaterium/bombysepticus	Diamide	A0A023PDU3_9BACI	CY96_23875	Uncharacterized protein	113	12.19	ATLPNC*PK
A0A023PDV4	B. megaterium/bombysepticus	Diamide	A0A023PDV4_9BACI	CY96_23950	PgpA domain-containing protein	163	18.279	YHPNLEMSEC*R
A0A023PDW8	B. megaterium/bombysepticus	Diamide	A0A023PDW8_9BACI	CY96_24055	Lipoyl synthase	298	33.716	CPNIHEC*WAVR
A0A023PDX3	B. megaterium/bombysepticus	Diamide	A0A023PDX3_9BACI	CY96_24080	Fe-S cluster assembly protein SufB	465	52.524	SNIEC*DTLIMDNQSTSDTIPYNEIK
A0A023PEB3	B. megaterium/bombysepticus	Diamide	A0A023PEB3_9BACI	CY96_24085	Nitrogen fixation protein NifU	143	15.953	C*ATLAWK
A0A023PDD5	B. megaterium/bombysepticus	Diamide	A0A023PDD5_9BACI	CY96_24090	Cysteine desulfurase	406	45.256	AGHHC*AQPLMK
A0A023PDD5	B. megaterium/bombysepticus	Diamide	A0A023PDD5_9BACI	CY96_24090	Cysteine desulfurase	406	45.256	MC*GPTGIGVLYGK
A0A023PC18	B. megaterium/bombysepticus	Diamide	A0A023PC18_9BACI	CY96_24100	Iron ABC transporter ATP-binding protein	261	29.031	GEEFGC*LMITHYQR
A0A023PEC6	B. megaterium/bombysepticus	Diamide	A0A023PEC6_9BACI	CY96_24160	L-lactate dehydrogenase	367	40.529	VYAGSYEDC*K
A0A023PEC6	B. megaterium/bombysepticus	Diamide	A0A023PEC6_9BACI	CY96_24160	L-lactate dehydrogenase	367	40.529	AVGEAMDLSHC*INFTNTR
A0A023PEH1	B. megaterium/bombysepticus	Diamide	A0A023PEH1_9BACI	CY96_24490	Glyoxal reductase	279	31.923	ELQAFC*K
A0A023PDK8	B. megaterium/bombysepticus	Diamide	A0A023PDK8_9BACI	CY96_24520	UDP-N-acetylenolpyruvoylglucosamine reductase	305	33.506	QPLEYPSC*GSVFK
A0A023PCA1	B. megaterium/bombysepticus	Diamide	A0A023PCA1_9BACI	CY96_24645	Carboxylesterase	247	28.255	GYTC*HAPIYK
A0A023PE83	B. megaterium/bombysepticus	Diamide	A0A023PE83_9BACI	CY96_24675	2,3-bisphosphoglycerate-independent phosphoglycerate mutase	509	56.162	AVEATDEC*LGK
A0A023PEK8	B. megaterium/bombysepticus	Diamide	A0A023PEK8_9BACI	CY96_24680	Triosephosphate isomerase	251	26.468	SSSSADANEVC*AHIR
A0A023PDP1	B. megaterium/bombysepticus	Diamide	A0A023PDP1_9BACI	CY96_24685	Phosphoglycerate kinase	394	42.374	ELPGVVC*LNDK
A0A023PDP1	B. megaterium/bombysepticus	Diamide	A0A023PDP1_9BACI	CY96_24685	Phosphoglycerate kinase	394	42.374	ALGHEIGLSLC*EDDK
A0A023PCF7	B. megaterium/bombysepticus	Diamide	A0A023PCF7_9BACI	CY96_24955	Peptide chain release factor 2	326	37.201	ITHTPTNTVVTC*QSER
A0A023PET3	B. megaterium/bombysepticus	Diamide	A0A023PET3_9BACI	CY96_25040	Uncharacterized protein	211	24.082	C*TSEGINHVGVVQR
A0A023PEU2	B. megaterium/bombysepticus	Diamide	A0A023PEU2_9BACI	CY96_25690	Serine hydroxymethyltransferase	413	45.205	GGMILC*EEQFAK
A0A023PDR3	B. megaterium/bombysepticus	Diamide	A0A023PDR3_9BACI	CY96_25760	Peptide chain release factor 1	355	40.314	LTHLPTGVVVSC*QDEK
A0A023PD06	B. megaterium/bombysepticus	Diamide	A0A023PD06_9BACI	CY96_25765	Thymidine kinase	195	21.696	QHAIVFKPC*IDNR
A0A023PEF4	B. megaterium/bombysepticus	Diamide	A0A023PEF4_9BACI	CY96_25790	Fructose-1,6-bisphosphatase	321	34.015	C*LGGEIHGK
A0A023PDS7	B. megaterium/bombysepticus	Diamide	A0A023PDS7_9BACI	CY96_25800	UDP-N-acetylglucosamine 1-carboxyvinyltransferase	429	45.809	IDGVDSLHGC*HHTIIPDR
A0A023PDS7	B. megaterium/bombysepticus	Diamide	A0A023PDS7_9BACI	CY96_25800	UDP-N-acetylglucosamine 1-carboxyvinyltransferase	429	45.809	AVIGLPGGC*HLGPR
A0A023PD19	B. megaterium/bombysepticus	Diamide	A0A023PD19_9BACI	CY96_25805	Fructose-bisphosphate aldolase	285	30.673	HLVEATGIDC*LAPALGSVHGPYK
A0A023PFA2	B. megaterium/bombysepticus	Diamide	A0A023PFA2_9BACI	CY96_25840	Acyl-CoA dehydrogenase	376	40.414	AQGLPC*GK
A0A023PEZ3	B. megaterium/bombysepticus	Diamide	A0A023PEZ3_9BACI	CY96_25910	Methionine aminopeptidase	248	27.078	SLVAQC*EHTVVVTR
A0A023PD55	B. megaterium/bombysepticus	Diamide	A0A023PD55_9BACI	CY96_26060	Phosphotransacetylase	323	34.755	GC*NEEEVYK
A0A023PF13	B. megaterium/bombysepticus	Diamide	A0A023PF13_9BACI	CY96_26065	Coproheme III oxidative decarboxylase	247	28.696	ANHIC*FYPMDK
A0A023PFE7	B. megaterium/bombysepticus	Diamide	A0A023PFE7_9BACI	CY96_26145	Homoserine dehydrogenase	431	46.77	LIHQVGC*PVK
A0A023PF30	B. megaterium/bombysepticus	Diamide	A0A023PF30_9BACI	CY96_26190	Pyridoxal kinase	274	29.426	GADEALHPETNDC*LR
A0A023PF30	B. megaterium/bombysepticus	Diamide	A0A023PF30_9BACI	CY96_26190	Pyridoxal kinase	274	29.426	IDTTNTHGAGC*TYSAAITAELAK
A0A023PF30	B. megaterium/bombysepticus	Diamide	A0A023PF30_9BACI	CY96_26190	Pyridoxal kinase	274	29.426	NVVVDPVMVC*K
A0A023PD79	B. megaterium/bombysepticus	Diamide	A0A023PD79_9BACI	CY96_26210	Chemotaxis protein CheY	238	28.51	NVEC*FEAK
A0A023PFF7	B. megaterium/bombysepticus	Diamide	A0A023PFF7_9BACI	CY96_26220	N-acetylglucosaminyldiphosphoundecaprenol N-acetyl-beta-D-mannosaminyltransferase	246	27.679	LC*SNPTR
A0A023PFF7	B. megaterium/bombysepticus	Diamide	A0A023PFF7_9BACI	CY96_26220	N-acetylglucosaminyldiphosphoundecaprenol N-acetyl-beta-D-mannosaminyltransferase	246	27.679	THTFQVVTANPEIVMC*AK
A0A023PF43	B. megaterium/bombysepticus	Diamide	A0A023PF43_9BACI	CY96_26290	Heme ABC transporter ATP-binding protein	517	58.68	IAIVGC*NGVGK
A0A023PDZ7	B. megaterium/bombysepticus	Diamide	A0A023PDZ7_9BACI	CY96_26305	Multifunctional fusion protein [Includes: Peptide methionine sulfoxide reductase MsrA;Peptide methionine sulfoxide reductase MsrB]	321	36.883	YC*INSAALR
A0A023PF53	B. megaterium/bombysepticus	Diamide	A0A023PF53_9BACI	CY96_26365	UDP-glucose 4-epimerase	338	37.246	RPGDVAVC*FADASK
A0A023PDA4	B. megaterium/bombysepticus	Diamide	A0A023PDA4_9BACI	CY96_26385	GMP reductase	328	36.306	SEC*DTTVTLGK
A0A023PEN8	B. megaterium/bombysepticus	Diamide	A0A023PEN8_9BACI	CY96_26405	Fe-S oxidoreductase	292	33.516	VAVEELC*R
A0A023PFJ0	B. megaterium/bombysepticus	Diamide	A0A023PFJ0_9BACI	CY96_26450	PhoP family transcriptional regulator	235	26.955	DGLEVC*R
A0A023PEP5	B. megaterium/bombysepticus	Diamide	A0A023PEP5_9BACI	CY96_26475	Adenylosuccinate synthetase	429	47.497	IC*VIGNGLVVDPK
A0A023PF70	B. megaterium/bombysepticus	Diamide	A0A023PF70_9BACI	CY96_26515	Ribosome-binding ATPase YchF	366	40.668	APQC*AGVIHTDFER
A0A023PF70	B. megaterium/bombysepticus	Diamide	A0A023PF70_9BACI	CY96_26515	Ribosome-binding ATPase YchF	366	40.668	C*FEDENITHVSGK
A0A023PF70	B. megaterium/bombysepticus	Diamide	A0A023PF70_9BACI	CY96_26515	Ribosome-binding ATPase YchF	366	40.668	EFAANENSQVIVVC*AK
A0A023PEQ9	B. megaterium/bombysepticus	Diamide	A0A023PEQ9_9BACI	CY96_26550	Ribosomal RNA small subunit methyltransferase G	239	27.225	LELSDVAFC*HDR
A0A023PE35	B. megaterium/bombysepticus	Diamide	A0A023PE35_9BACI	CY96_26555	tRNA uridine 5-carboxymethylaminomethyl modification enzyme MnmG	629	70.337	YC*PSIEDK
A0A023PE35	B. megaterium/bombysepticus	Diamide	A0A023PE35_9BACI	CY96_26555	tRNA uridine 5-carboxymethylaminomethyl modification enzyme MnmG	629	70.337	LIVEEGVC*K
A0A023PF76	B. megaterium/bombysepticus	Diamide	A0A023PF76_9BACI	CY96_26590	Beta sliding clamp	381	42.859	VYNSELTC*IATDSHR
A0A023PF76	B. megaterium/bombysepticus	Diamide	A0A023PF76_9BACI	CY96_26590	Beta sliding clamp	381	42.859	VVEEVQC*EK
A0A023PFL2	B. megaterium/bombysepticus	Diamide	A0A023PFL2_9BACI	CY96_26635	Inosine-5'-monophosphate dehydrogenase	487	52.514	AGMGYC*GAQDLEFLR
A0A023PF84	B. megaterium/bombysepticus	Diamide	A0A023PF84_9BACI	CY96_26655	Serine--tRNA ligase synthetase)	424	48.774	YAAFSSC*FR
A0A023PF84	B. megaterium/bombysepticus	Diamide	A0A023PF84_9BACI	CY96_26655	Serine--tRNA ligase synthetase)	424	48.774	EISSC*SNFEAFQAR
A0A023PFN0	B. megaterium/bombysepticus	Diamide	A0A023PFN0_9BACI	CY96_26780	Methionine--tRNA ligase	660	75.289	VIC*VTNLKPVK
A0A023PE71	B. megaterium/bombysepticus	Diamide	A0A023PE71_9BACI	CY96_26815	4-diphosphocytidyl-2-C-methyl-D-erythritol kinase -2-C-methyl-D-erythritol kinase)	292	31.965	GFC*EQVYAVR
A0A023PFA8	B. megaterium/bombysepticus	Diamide	A0A023PFA8_9BACI	CY96_26825	Endoribonuclease L-PSP	124	13.505	SC*VQVAKLPK
A0A023PE94	B. megaterium/bombysepticus	Diamide	A0A023PE94_9BACI	CY96_26950	Anthranilate synthase component II	195	21.847	YSPSATLC*
A0A023PFD0	B. megaterium/bombysepticus	Diamide	A0A023PFD0_9BACI	CY96_26960	Dihydropteroate synthase	277	30.597	C*GEYTLNLNEK
A0A023PE98	B. megaterium/bombysepticus	Diamide	A0A023PE98_9BACI	CY96_26980	tRNA-dihydrouridine synthase	332	36.861	NGINAC*NTR
A0A023PFD5	B. megaterium/bombysepticus	Diamide	A0A023PFD5_9BACI	CY96_27005	Transcriptional regulator CtsR	153	17.631	FEC*VPSQINYVINTR
A0A023PEX2	B. megaterium/bombysepticus	Diamide	A0A023PEX2_9BACI	CY96_27015	Protein-arginine kinase	354	39.869	LIQSAEAATC*LSDVR
A0A023PEA3	B. megaterium/bombysepticus	Diamide	A0A023PEA3_9BACI	CY96_27020	Clp protease ClpX	811	90.549	GELQC*IGATTLDEYRK
A0A023PFE1	B. megaterium/bombysepticus	Diamide	A0A023PFE1_9BACI	CY96_27030	DNA integrity scanning protein DisA	357	40.024	TLQGVC*R
A0A023PFE9	B. megaterium/bombysepticus	Diamide	A0A023PFE9_9BACI	CY96_27080	RNA polymerase factor sigma-70	219	25.404	AFAELC*ITR
A0A023PEB4	B. megaterium/bombysepticus	Diamide	A0A023PEB4_9BACI	CY96_27095	50S ribosomal protein L11	141	14.976	ANPAPPVGPALGQAGVNIMGFC*K
A0A023PEB8	B. megaterium/bombysepticus	Diamide	A0A023PEB8_9BACI	CY96_27120	DNA-directed RNA polymerase subunit beta	1177	131.877	YSVDEC*KER
A0A023PEB8	B. megaterium/bombysepticus	Diamide	A0A023PEB8_9BACI	CY96_27120	DNA-directed RNA polymerase subunit beta	1177	131.877	DSGAAVIC*K
A0A023PDL2	B. megaterium/bombysepticus	Diamide	A0A023PDL2_9BACI	CY96_27125	DNA-directed RNA polymerase subunit beta'	1203	134.351	DGLFC*ER
A0A023PDL2	B. megaterium/bombysepticus	Diamide	A0A023PDL2_9BACI	CY96_27125	DNA-directed RNA polymerase subunit beta'	1203	134.351	SAFTC*NTR
A0A023PDL2	B. megaterium/bombysepticus	Diamide	A0A023PDL2_9BACI	CY96_27125	DNA-directed RNA polymerase subunit beta'	1203	134.351	EDDC*GTDR
A0A023PDL2	B. megaterium/bombysepticus	Diamide	A0A023PDL2_9BACI	CY96_27125	DNA-directed RNA polymerase subunit beta'	1203	134.351	MYQC*GLPK
A0A023PEC3	B. megaterium/bombysepticus	Diamide	A0A023PEC3_9BACI	CY96_27145	Elongation factor G	692	76.325	ATTSVEFFPVIC*GSAFK
A0A023PEC3	B. megaterium/bombysepticus	Diamide	A0A023PEC3_9BACI	CY96_27145	Elongation factor G	692	76.325	C*SPVILEPMMK
A0A023PDM5	B. megaterium/bombysepticus	Diamide	A0A023PDM5_9BACI	CY96_27175	50S ribosomal protein L2	276	30.279	LVLSAC*R
A0A023PDN4	B. megaterium/bombysepticus	Diamide	A0A023PDN4_9BACI	CY96_27225	30S ribosomal protein S14 type Z	61	7.296	C*GRPHSVYR
A0A023PFJ1	B. megaterium/bombysepticus	Diamide	A0A023PFJ1_9BACI	CY96_27280	50S ribosomal protein L36	37	4.333	VMVIC*ENPK
A0A023PFJ1	B. megaterium/bombysepticus	Diamide	A0A023PFJ1_9BACI	CY96_27280	50S ribosomal protein L36	37	4.333	VRPSVKPIC*EK
A0A023PF27	B. megaterium/bombysepticus	Diamide	A0A023PF27_9BACI	CY96_27290	30S ribosomal protein S11	129	13.753	DVTPVPHNGC*RPPK
A0A023PGQ8	B. megaterium/bombysepticus	Diamide	A0A023PGQ8_9BACI	CY96_29185	Transcriptional regulator	269	30.988	WGFSQYEC*K
Q5HF73	S. aureus	Diamide	ACCD_STAAC	ACCD	Acetyl-coenzyme A carboxylase carboxyl transferase subunit beta	285	31.52	IIDYC*TENR
Q5HF63	S. aureus	Diamide	ACKA_STAAC	ACKA	Acetate kinase	400	44.056	IISC*HIGNGASIAAIDGGK
Q5HI63	S. aureus	Diamide	ADH_STAAC	ADH	Alcohol dehydrogenase	336	36.061	LDPAAASSITC*AGVTTYK
Q5HDX9	S. aureus	Diamide	KAD_STAAC	ADK	Adenylate kinase	215	24	C*GGELYQR
Q5HIR5	S. aureus	Diamide	AHPC_STAAC	AHPC	Alkyl hydroperoxide reductase	189	20.976	KNPGEVC*PAKWEEGAK
Q5HED1	S. aureus	Diamide	ALR1_STAAC	ALR1	Alanine racemase 1	382	42.823	VC*MDQTIVK
Q5HFV7	S. aureus	Diamide	AROC_STAAC	AROC	Chorismate synthase	388	43.059	VAVGALC*K
Q5HFW9	S. aureus	Diamide	SYN_STAAC	ASNS	Asparagine--tRNA ligase	430	49.157	SVLENC*KLELK
Q2FUW3	S. aureus	Diamide	ASP1_STAA8	ASP1	Accessory Sec system protein Asp1	517	61.259	EC*ITSVNEEYQAK
Q5HFD3	S. aureus	Diamide	SYD_STAAC	ASPS	Aspartate--tRNA ligase	588	55.836	C*FRDEDLR
Q2TF12	S. aureus	Diamide	Q2TF12_STAAU	BINL	BinL protein	197	22.491	LNTHGC*EK
Q7DJ53	S. aureus	Diamide	BLE_STAAU	BLE	Bleomycin resistance protein	132	14.922	SIGFYC*DK
W8UT95	S. aureus	Diamide	W8UT95_STAAU	BN1321_100031	MutT/NUDIX family protein		15.067	C*VCLVEETADK
A0A0H2XFV7	S. aureus	Diamide	A0A0H2XFV7_STAA3	CAP5G	Capsular polysaccharide biosynthesis protein Cap5G	374	42.8	C*FDQNVPEEINR
Q5HF38	S. aureus	Diamide	CCPA_STAAC	CCPA	Catabolite control protein A	329	12.161	NGLQLGDTLNC*SGAESYK
A0A389PY00	S. aureus	Diamide	A0A389PY00_STAAU	CH52_06005	2-dehydropantoate 2-reductase	286	32.4	QLLLDGC*R
Q5HFU6	S. aureus	Diamide	KCY_STAAC	CMK	Cytidylate kinase	219	24.595	GQC*VILDNEDVTDFLR
Q2FY15	S. aureus	Diamide	CSHB_STAA8	CSHB	DEAD-box ATP-dependent RNA helicase CshB	448	51.1	C*NAQPQLIIGTPTR
Q2FY15	S. aureus	Diamide	CSHB_STAA8	CSHB	DEAD-box ATP-dependent RNA helicase CshB	448	51.1	C*FIGGTDK
Q5HIF2	S. aureus	Diamide	CTSR_STAAC	CTSR	Transcriptional regulator CtsR	153	17.841	FDC*VPSQLNYVIK
Q5HEB7	S. aureus	Diamide	DDL_STAAC	DDL	D-alanine--D-alanine ligase	356	40.23	ATDC*SGLVR
Q5HEB7	S. aureus	Diamide	DDL_STAAC	DDL	D-alanine--D-alanine ligase	356	40.23	C*NNEAELK
Q5HE63	S. aureus	Diamide	DEOC2_STAAC	DEOC2	Deoxyribose-phosphate aldolase 2	220	23.341	SVC*VNPTHVK
Q5HHF2	S. aureus	Diamide	DLTA_STAAC	DLTA	D-alanine--poly ligase subunit 1	485	54.67	AGC*GYVPVDTSIPEDR
Q5HFI1	S. aureus	Diamide	DNAJ_STAAC	DNAJ	DnaJ	379	29.458	TEQVC*PK
Q5HFI0	S. aureus	Diamide	DNAK_STAAC	DNAK	Chaperone protein DnaK	610	66.361	IIGIDLGTTNSC*VTVLEGDEPK
Q5TKS0	S. aureus	Diamide	FABF_STAAU	FABF	3-oxoacyl-[acyl-carrier-protein] synthase 2	403	42.433	ALSTNDDIETAC*R
Q5TKS0	S. aureus	Diamide	FABF_STAAU	FABF	3-oxoacyl-[acyl-carrier-protein] synthase 2	403	42.433	GPNGATVTAC*ATGTNSIGEAFK
Q5HGK2	S. aureus	Diamide	FABG_STAAC	FABG	Beta-ketoacyl-ACP reductase	246	24.616	GVFNC*IQK
Q5HE75	S. aureus	Diamide	ALF2_STAAC	FBA	Fructose-bisphosphate aldolase	286	30.836	EC*QELVEK
Q5HD37	S. aureus	Diamide	F16PC_STAAC	FBP	Fructose-1,6-bisphosphatase class 3	654	76.213	VC*LANLLR
Q5HG44	S. aureus	Diamide	FEMB_STAAC	FEMB	Aminoacyltransferase FemB	419	49.675	YLQQHQC*LYVK
Q5HF42	S. aureus	Diamide	FTHS_STAAC	FHS	Formate--tetrahydrofolate ligase	555	59.871	QFKENGWDNYPVC*MAK
Q5HH21	S. aureus	Diamide	FOLD_STAAC	FOLD	Bifunctional protein FolD	286	30.685	LC*GDVEFEGAK
Q5HIG1	S. aureus	Diamide	DHPS_STAAC	FOLP	Dihydropteroate synthase	267	29.532	SEVAEAC*LK
T1Y5U8	S. aureus	Diamide	T1Y5U8_STAAU	FTSH	Peptide methionine sulfoxide reductase MsrB	697	77.812	IC*GLLGGR
Q5HIC8	S. aureus	Diamide	EFG_STAAC	FUSA	Elongation factor G	693	64.009	DTGTGDTLC*GEK
Q5HIC8	S. aureus	Diamide	EFG_STAAC	FUSA	Elongation factor G	693	64.009	KC*DPVILEPMMK
Q5HIC8	S. aureus	Diamide	EFG_STAAC	FUSA	Elongation factor G	693	64.009	KEFNVEC*NVGAPMVSYR
Q5HIC8	S. aureus	Diamide	EFG_STAAC	FUSA	Elongation factor G	693	64.009	QATTNVEFYPVLC*GTAFK
Q5HF86	S. aureus	Diamide	G3P2_STAAC	GAPA2	Glyceraldehyde-3-phosphate dehydrogenase 2	341	36.979	SC*NESIIPTSTGAAK
W8TS84	S. aureus	Diamide	W8TS84_STAAU	GATB_2	Aspartyl/glutamyl-tRNA amidotransferase subunit B	475	53.7	C*DANISLRPYGQEK
Q5HFM4	S. aureus	Diamide	GCSPB_STAAC	GCVPB	Probable glycine dehydrogenase subunit 2	490	22.485	NFGVDNGFYPLGSC*TMK
Q5HG62	S. aureus	Diamide	GLCT_STAAC	GLCT	Protein GlcT	283	32.822	NHYPIC*YNTAYK
Q5HE49	S. aureus	Diamide	GLMS_STAAC	GLMS	Glutamine--fructose-6-phosphate aminotransferase	601	65.835	C*GIVGYIGYDNAK
Q6GES3	S. aureus	Diamide	GLMS_STAAR	GLMS	Glutamine--fructose-6-phosphate aminotransferase	601	65.9	C*GIVGYIGQLDAK
Q5HIH6	S. aureus	Diamide	GLMU_STAAC	GLMU	Bifunctional protein GlmU [Includes: UDP-N-acetylglucosamine pyrophosphorylase	450	48.532	EGTTIVVC*GDTPLITK
Q5HIH6	S. aureus	Diamide	GLMU_STAAC	GLMU	Bifunctional protein GlmU [Includes: UDP-N-acetylglucosamine pyrophosphorylase	450	48.532	TNIGC*GTITVNYDGENK
Q5HIH6	S. aureus	Diamide	GLMU_STAAC	GLMU	Bifunctional protein GlmU	450	49.386	VLHPVC*GK
Q5HGC3	S. aureus	Diamide	GLN1A_STAAC	GLNA	Glutamine synthetase	446	50.854	GFTAVC*NPLVNSYK
Q5HGC3	S. aureus	Diamide	GLN1A_STAAC	GLNA	Glutamine synthetase	446	50.854	LIC*DVYK
Q5HGC3	S. aureus	Diamide	GLN1A_STAAC	GLNA	Glutamine synthetase	446	50.854	LVPGYEAPC*YIAWSGK
Q5HGC3	S. aureus	Diamide	GLN1A_STAAC	GLNA	Glutamine synthetase	446	50.854	YADAVTAC*DNIQTFK
Q5HGD1	S. aureus	Diamide	GLPD_STAAC	GLPD	Aerobic glycerol-3-phosphate dehydrogenase	557	62.387	KDYGLTFSPC*NTK
Q5HGD2	S. aureus	Diamide	GLPK_STAAC	GLPK	Glycerol kinase	498	55.625	ATLESLC*YQTR
Q5HGD2	S. aureus	Diamide	GLPK_STAAC	GLPK	Glycerol kinase	498	55.625	QTQSIC*SELKQQGYEQTFR
Q5HIE7	S. aureus	Diamide	SYE_STAAC	GLTX	Glutamate--tRNA ligase	484	18.695	C*YMTEEELEAER
Q5HHC7	S. aureus	Diamide	DHE2_STAAC	GLUD	NAD-specific glutamate dehydrogenase	414	45.76	C*GIVNLPYGGGK
Q6GID0	S. aureus	Diamide	DHE2_STAAR	GLUD	NAD-specific glutamate dehydrogenase	414	45.76	GGIVC*DPR
Q5HE87	S. aureus	Diamide	GLYA_STAAC	GLYA	Serine hydroxymethyltransferase	412	45.172	EAEETLDSVGITC*NK
Q5HE87	S. aureus	Diamide	GLYA_STAAC	GLYA	Serine hydroxymethyltransferase	412	45.172	GGMILC*K
Q5HGM3	S. aureus	Diamide	KGUA_STAAC	GMK	Guanylate kinase	207	24.037	IQC*IVEAEHLK
Q5HFR2	S. aureus	Diamide	6PGD_STAAC	GND	6-phosphogluconate dehydrogenase,	468	51.802	DGASC*VTYIGPNGAGHYVK
Q5HFR2	S. aureus	Diamide	6PGD_STAAC	GND	6-phosphogluconate dehydrogenase,	468	51.802	IC*SYAQGFAQMR
Q5HHP2	S. aureus	Diamide	GPMI_STAAC	GPMI	2,3-bisphosphoglycerate-independent phosphoglycerate mutase	505	56.423	AIEAVDEC*LGEVVDK
Q5HI09	S. aureus	Diamide	GRAR_STAAC	GRAR	Response regulator protein GraR	224	26.066	YDGFYWC*R
A0A0D6GR64	S. aureus	Diamide	A0A0D6GR64_STAAU	GTF1	Glycosyltransferase Gtf1	502	58.273	SSFVTC*YLQNEQK
Q5HIQ7	S. aureus	Diamide	IMDH_STAAC	GUAB	Inosine-5'-monophosphate dehydrogenase	488	52.85	VGIGPGSIC*TTR
P64124	S. aureus	Diamide	CPFC_STAAM	HEMH	Ferrochelatase	307	35.056	VVC*DDIGANYYRPK
P0C1P8	S. aureus	Diamide	GSA1_STAAC	HEML	Glutamate-1-semialdehyde 2,1-aminomutase	428	46.139	FEGC*YHGHSDSLLIK
A0A0E1XCB7	S. aureus	Diamide	A0A0E1XCB7_STAAU	HMPREF0769_10247	Flavohemoglobin	381	42.831	AFLANKPEIYIC*GGTK
A0A0E1XA50	S. aureus	Diamide	A0A0E1XA50_STAAU	HMPREF0769_10271	Oxidoreductase, NAD-binding domain protein	359	39.4	AAC*AAEAYGTDNAK
A0A0E1XC94	S. aureus	Diamide	A0A0E1XC94_STAAU	HMPREF0769_10405	Metallo-beta-lactamase domain protein	260	29.6	EVLLC*DTDK
A0A0E1XCG9	S. aureus	Diamide	A0A0E1XCG9_STAAU	HMPREF0769_10485	Putative peptide-methionine	158	18.2	LDSPYDGYAEC*VK
A0A0E1X9E6	S. aureus	Diamide	A0A0E1X9E6_STAAU	HMPREF0769_11633	Resolvase, N-terminal domain protein	191	21.845	LNAYGC*EK
A0A0E1X6Y1	S. aureus	Diamide	A0A0E1X6Y1_STAAU	HMPREF0769_11996	Response regulator receiver domain protein	233	27.021	KDGIDVC*K
A0A0E1XFG5	S. aureus	Diamide	A0A0E1XFG5_STAAU	HMPREF0769_12132	Glucokinase	328	35.1	IILAADVGGTTC*K
A0A0E1XFJ7	S. aureus	Diamide	A0A0E1XFJ7_STAAU	HMPREF0769_12162	Transketolase, pyridine binding domain protein	327	36.033	SNNDWQC*PLTIR
A0A0E1X5M9	S. aureus	Diamide	A0A0E1X5M9_STAAU	HMPREF0769_12370	SWIM zinc finger domain protein	152	17.8	GFNYYQSEC*VINLK
A0A0E1X863	S. aureus	Diamide	A0A0E1X863_STAAU	HMPREF0769_12639	DNA polymerase beta	570	64.9	ASLQVAC*ENGK
A0A0E1VNV2	S. aureus	Diamide	A0A0E1VNV2_STAA3	HMPREF0776_0347	CHAP domain protein	122	12.753	NLYTSGQC*TYYVFDR
A0A0E1VNW7	S. aureus	Diamide	A0A0E1VNW7_STAA3	HMPREF0776_0362	HTH domain protein	229	26.5	QC*LSLPQTR
A0A0E1VX49	S. aureus	Diamide	A0A0E1VX49_STAA3	HMPREF0776_0655	3-demethylubiquinone-9 3-methyltransferase domain protein	149	16.9	VLC*SDSFGR
A0A0E1VV70	S. aureus	Diamide	A0A0E1VV70_STAA3	HMPREF0776_1272	Mu transposase domain protein	276	32.351	NDTNWPVC*GIPEK
A0A0E1VHQ5	S. aureus	Diamide	A0A0E1VHQ5_STAA3	HMPREF0776_2410	ABC transporter, ATP-binding protein	121	13.659	FTEGNC*YGLIGANGAGK
Q93I96	S. aureus	Diamide	Q93I96_STAAU	HMPREF3211_00337	Methyltransferase domain protein	189	21.763	ALDIGC*GSGLLVEK
Q5HHQ8	S. aureus	Diamide	HPRK_STAAC	HPRK	HPr kinase/phosphorylase	310	34.481	LC*RPETPAIIVTR
Q5HIG5	S. aureus	Diamide	HGPRT_STAAC	HPT	Hypoxanthine-guanine phosphoribosyltransferase	179	20.154	EVLLTEEDIQNIC*K
A0A7Z7KDR6	S. aureus	Diamide	A0A7Z7KDR6_STAA8	HSDS_2	Restriction endonuclease subunit S	399	46.4	IPC*LTEQDK
Q7WU25	S. aureus	Diamide	Q7WU25_STAAU	HUNSC491_PPR9_P11	ATP-binding protein p271	271	31.8	YQYIGIC*YGQPGVGK
Q5HDM6	S. aureus	Diamide	HUTU_STAAC	HUTU	Urocanate hydratase	553	60.632	GLSIEC*K
Q5HGN8	S. aureus	Diamide	SYI_STAAC	ILES	Isoleucine--tRNA ligase	917	104.74	C*KEFALEQIELQK
Q5HGG2	S. aureus	Diamide	IF2_STAAC	INFB	Translation initiation factor IF-2	705	31.699	VGTIAGC*YVTEGK
Q5HF92	S. aureus	Diamide	IF3_STAAC	INFC	Translation initiation factor IF-3	175	20.244	YADEC*KDIATVEQKPK
Q5HCV0	S. aureus	Diamide	LDH2_STAAC	LDH2	L-lactate dehydrogenase 2	319	34.42	AGEYEDC*KDADLVVITAGAPQKPGETR
Q5HFH6	S. aureus	Diamide	LEPA_STAAC	LEPA	Elongation factor 4	607	28.674	C*YGGDISR
A0A0D1JBS6	S. aureus	Diamide	A0A0D1JBS6_STAAU	LIPA_2	Lipoyl synthase	305	34.885	HC*QAGPLVR
A0A0D1JBS6	S. aureus	Diamide	A0A0D1JBS6_STAAU	LIPA_2	Lipoyl synthase	305	34.885	NLNTVC*EEAK
A0A2X4AM19	S. aureus	Diamide	A0A2X4AM19_STAA8	LOLD_1	ABC transporter ATP-binding protein	225	25	AC*IIVTHDER
A0A380E3H6	S. aureus	Diamide	A0A380E3H6_STAAU	LYSA_1	Diaminopimelate decarboxylase	193	22.058	AFTC*IQMVK
Q5HEN6	S. aureus	Diamide	MAP1_STAAC	MAP	Methionine aminopeptidase	252	27.358	EIGYIC*AK
Q5HIF0	S. aureus	Diamide	MCSB_STAAC	MCSB	Protein-arginine kinase	335	38.61	SLGILQNC*R
Q5HH38	S. aureus	Diamide	MENB_STAAC	MENB	1,4-dihydroxy-2-naphthoyl-CoA synthase	273	30.411	EIWYLC*R
Q5HH38	S. aureus	Diamide	MENB_STAAC	MENB	1,4-dihydroxy-2-naphthoyl-CoA synthase	273	30.411	VEDETVQWC*K
Q5HH38	S. aureus	Diamide	MENB_STAAC	MENB	1,4-dihydroxy-2-naphthoyl-CoA synthase	273	30.411	AFC*SGGDQK
Q5HIH2	S. aureus	Diamide	MFD_STAAC	MFD	Transcription-repair-coupling factor	1168	134.3	LLC*GDVGYGK
Q5HGD9	S. aureus	Diamide	MIAB_STAAC	MIAB	RNA methyltransferase TrmA family protein	514	58.916	YEGQTVTVLC*EGSSK
Q5HGD9	S. aureus	Diamide	MIAB_STAAC	MIAB	RNA methyltransferase TrmA family protein	514	58.916	AWVNIMYGC*DK
Q5HFE1	S. aureus	Diamide	MNMA_STAAC	MNMA	tRNA-specific 2-thiouridylase MnmA	372	42.15	DSTGIC*FIGEK
Q5HDJ0	S. aureus	Diamide	MQO1_STAAC	MQO1	Probable malate:quinone oxidoreductase 1	492	54.785	C*TNQEVIDR
Q5HDJ0	S. aureus	Diamide	MQO1_STAAC	MQO1	Probable malate:quinone oxidoreductase 1	492	54.785	DGTVDC*SK
Q5HCU5	S. aureus	Diamide	MQO2_STAAC	MQO2	Probable malate:quinone oxidoreductase 2	498	55.998	EGC*MNHLR
Q5HGQ3	S. aureus	Diamide	MRAZ_STAAC	MRAZ	Transcriptional regulator MraZ	143	17.237	EC*TVIGVSNR
W8UT08	S. aureus	Diamide	W8UT08_STAAU	MSHB	Bacillithiol biosynthesis deacetylase BshB2	221	24.894	ERELEEAC*K
P0A088	S. aureus	Diamide	MSRB_STAA8	MSRB	Peptide methionine sulfoxide reductase MsrB	142	16.277	FHSEC*GWPSFSK
P0A088	S. aureus	Diamide	MSRB_STAA8	MSRB	Peptide methionine sulfoxide reductase MsrB	142	16.277	YC*INSAAIQFIPYEK
Q5HEA0	S. aureus	Diamide	MURA1_STAAC	MURA1	UDP-N-acetylglucosamine 1-carboxyvinyltransferase 1	421	44.995	LGHAIVALPGGC*AIGSR
Q5HGP8	S. aureus	Diamide	MURD_STAAC	MURD	MURD	449	29.82	NQTEEDYLIC*NYHQR
O86491	S. aureus	Diamide	MURE_STAAC	MURE	UDP-N-acetylmuramoyl-L-alanyl-D-glutamate--L-lysine ligase	493	54.104	FC*QNVADQGCK
Q5HGT3	S. aureus	Diamide	MURI_STAAC	MURI	Glutamate racemase	266	29.702	C*PYGPRPGEQVK
Q5HGD6	S. aureus	Diamide	MUTS_STAAC	MUTS	MutS protein	872	48.889	SEYQDC*LLFFR
Q5HGD6	S. aureus	Diamide	MUTS_STAAC	MUTS	MutS protein	872	48.889	VAIC*EQMEDPK
A0A6B5GUZ6	S. aureus	Diamide	A0A6B5GUZ6_STAAU	MVAD	Mevalonate diphosphate decarboxylase	327	36.8	EAGYPC*YFTMDAGPNVK
Q9FD87	S. aureus	Diamide	Q9FD87_STAAU	MVAS	HMG-CoA synthase	388	43.2	EAC*YAATPAIQLAK
A0A0H3JYY8	S. aureus	Diamide	A0A0H3JYY8_STAAW	MW0527	MW0527 protein	215	23.895	AC*GLTEPSSK
A0A0H3JYY8	S. aureus	Diamide	A0A0H3JYY8_STAAW	MW0527	MW0527 protein	215	23.895	C*GEVATQSAFK
A0A0H3JV67	S. aureus	Diamide	A0A0H3JV67_STAAW	MW0535	MW0535 protein	276	29.857	AGEVYEASNAQYFVVDPVMVC*K
A0A0H3K2A7	S. aureus	Diamide	A0A0H3K2A7_STAAW	MW0660	MW0660 protein	253	28.342	TGC*SASTIR
A0A0H3JV12	S. aureus	Diamide	A0A0H3JV12_STAAW	MW0675	MW0675 protein	197	22.322	YHSLIADGATFPNC*LK
A0A0H3JWS7	S. aureus	Diamide	A0A0H3JWS7_STAAW	MW0924	Uncharacterized protein	160	18.511	SC*VDATYR
A0A0H3JWS7	S. aureus	Diamide	A0A0H3JWS7_STAAW	MW0924	Uncharacterized protein	160	18.511	VAGC*IISYSGENELK
A0A0H3JWS7	S. aureus	Diamide	A0A0H3JWS7_STAAW	MW0924	Uncharacterized protein	160	18.511	WSLNC*DINNEAALK
A0A0H3JW58	S. aureus	Diamide	A0A0H3JW58_STAAW	MW1126	Ribosome biogenesis GTPase A	294	33.403	IGNYC*FDIFK
A0A0H3JWQ1	S. aureus	Diamide	A0A0H3JWQ1_STAAW	MW1645	MW1645 protein	409	44.233	C*FEIEER
A0A0H3JYH3	S. aureus	Diamide	A0A0H3JYH3_STAAW	MW2452	MW2452 protein	226	24.558	LDC*KDEFIK
A0A0H3K1R2	S. aureus	Diamide	A0A0H3K1R2_STAAW	MW2460	MW2460 protein	579	63.757	LC*EDVAVYNHQIEK
A0A0H3JYG8	S. aureus	Diamide	A0A0H3JYG8_STAAW	MW2545	MW2545 protein	221	25.27	GC*TLILDEAK
A0A0H3JYR2	S. aureus	Diamide	A0A0H3JYR2_STAAW	MW2550	MW2550 protein	253	29.096	LLIMC*GK
Q5HEK9	S. aureus	Diamide	NADE_STAAC	NADE	NH-dependent NAD synthetase	273	30.682	EEGIDC*TFIAVK
Q5HH78	S. aureus	Diamide	NADK_STAAC	NADK	NAD kinase	269	30.769	GDGLC*VSTPSGSTAYNK
Q5HIA6	S. aureus	Diamide	NAGB_STAAC	NAGB	Glucosamine-6-phosphate deaminase	252	28.467	QASFYVAC*ELYK
A0A068A921	S. aureus	Diamide	A0A068A921_STAAU	NARH	NarH protein	519	59.446	RDEDGIVLVDQDAC*R
A0A0H2WXZ1	S. aureus	Diamide	A0A0H2WXZ1_STAAC	NIRB	Nitrite reductase [NADH], large subunit	801	88.7	SC*VESGVK
Q5HEK7	S. aureus	Diamide	NOSO_STAAC	NOS	Nitric oxide synthase oxygenase	358	41.71	EC*HYETQIINK
Q5HEK7	S. aureus	Diamide	NOSO_STAAC	NOS	Nitric oxide synthase oxygenase	358	41.71	YAGYDNC*GDPAEKEVTR
A0A0D1HD02	S. aureus	Diamide	A0A0D1HD02_STAAU	NTH	Endonuclease III	219	25.668	LC*SVIPR
A0A0H3K687	S. aureus	Diamide	A0A0H3K687_STAAE	NWMN_0123	Acyl-CoA synthetase	2389	273.2	SLLEC*VK
A0A0H3K7L4	S. aureus	Diamide	A0A0H3K7L4_STAAE	NWMN_0748	Hydrolase_4 domain-containing protein	246	28.1	GIVTMC*APMGGK
A0A0H3K9G4	S. aureus	Diamide	A0A0H3K9G4_STAAE	NWMN_1835	RNA methyltransferase TrmA family protein	453	51.682	IVYISC*NPATQQR
A0A0H3KA00	S. aureus	Diamide	A0A0H3KA00_STAAE	NWMN_2186	Acyl-CoA dehydrogenase-related protein	311	34.413	METLLLC*AR
Q5HCV5	S. aureus	Diamide	PAND_STAAC	PAND	Aspartate 1-decarboxylase	127	14.05	IC*LNGAASR
Q5HEY8	S. aureus	Diamide	PCKA_STAAC	PCKA	Phosphoenolpyruvate carboxykinase	530	59.377	NGVFNIEGGC*YAK
Q5HEL7	S. aureus	Diamide	PCRA_STAAC	PCRA	ATP-dependent DNA helicase PcrA	730	84.073	IC*YVAITR
Q5HIF4	S. aureus	Diamide	PDXT_STAAC	PDXT	Pyridoxal 5'-phosphate synthase subunit PdxT	186	20.63	VGQGVDILC*K
Q5HER3	S. aureus	Diamide	PERR_STAAC	PERR	Peroxide-responsive repressor PerR	148	17.183	MEIYGVC*K
Q5HF75	S. aureus	Diamide	PFKA_STAAC	PFKA	ATP-dependent 6-phosphofructokinase	322	34.839	C*PEFKEQEVR
Q5HJF4	S. aureus	Diamide	PFLB_STAAC	PFLB	Formate acetyltransferase	749	84.861	AAC*EAYGYELDEETEK
Q5HJF4	S. aureus	Diamide	PFLB_STAAC	PFLB	Formate acetyltransferase	749	84.861	IPYDC*C*K
Q5HD61	S. aureus	Diamide	PGCA_STAAC	PGCA	Fructose-1,6-bisphosphate aldolase	552	62.376	C*PNFDDVAQK
Q5HGU5	S. aureus	Diamide	SYFB_STAAC	PHET	Phenylalanine--tRNA ligase beta subunit	800	88.901	AC*YLLQTYANGK
W8U565	S. aureus	Diamide	W8U565_STAAU	PHET_2	Phenylalanine--tRNA ligase beta subunit	198	21.7	GVASSGMIC*SMK
Q5HGG7	S. aureus	Diamide	DPO3_STAAC	POLC	DNA polymerase III PolC-type	1438	162.69	NC*GFDIDK
A0A2X3YTX2	S. aureus	Diamide	A0A2X3YTX2_STAA8	POLC_2	DNA polymerase III PolC-type	184	21.1	TSIC*SVGMVK
Q5HEK1	S. aureus	Diamide	PPAC_STAAC	PPAC	Probable manganese-dependent inorganic pyrophosphatase	309	34.068	AEPVGC*TATILYK
Q5HEK1	S. aureus	Diamide	PPAC_STAAC	PPAC	Probable manganese-dependent inorganic pyrophosphatase	309	34.068	IANFETAGPLC*YR
Q5HEK1	S. aureus	Diamide	PPAC_STAAC	PPAC	Probable manganese-dependent inorganic pyrophosphatase	309	34.068	SPTC*TQQDVK
Q6GFD7	S. aureus	Diamide	PPAC_STAAR	PPAC	Manganese-dependent inorganic pyrophosphatase	309	34.1	AEPVGC*TATYLNK
Q5HFR9	S. aureus	Diamide	P5CR_STAAC	PROC	Pyrroline-5-carboxylate reductase	271	29.825	QQLEC*QNPVAR
Q5HIH3	S. aureus	Diamide	PTH_STAAC	PTH	Peptidyl-tRNA hydrolase	190	21.703	C*IVGLGNIGK
Q5HJX8	S. aureus	Diamide	PURA_STAAC	PURA	Adenylosuccinate synthetase	427	47.551	IC*TAYELDGK
Q5HEL4	S. aureus	Diamide	PUR8_STAAC	PURB	Adenylosuccinate lyase	431	49.603	EELDEC*FDPK
Q5HF76	S. aureus	Diamide	KPYK_STAAC	PYK	Pyruvate kinase	585	63.102	C*DILNSGELK
Q5HF76	S. aureus	Diamide	KPYK_STAAC	PYK	Pyruvate kinase	585	63.102	IVC*TIGPASESEEMIEK
Q5HF76	S. aureus	Diamide	KPYK_STAAC	PYK	Pyruvate kinase	585	63.102	QC*SIVWGVQPVVK
Q5HGN2	S. aureus	Diamide	PYRB_STAAC	PYRB	Aspartate carbamoyltransferase	293	33.257	GESLYDTC*K
Q5HGM7	S. aureus	Diamide	PYRE_STAAC	PYRE	Orotate phosphoribosyltransferase	203	22.057	SPIYC*DNR
Q5HE73	S. aureus	Diamide	PYRG_STAAC	PYRG	Cytidine 5'-triphosphate synthase	536	59.992	ESVIEC*R
Q5HE73	S. aureus	Diamide	PYRG_STAAC	PYRG	Cytidine 5'-triphosphate synthase	536	59.992	IALFC*DINK
Q5HE73	S. aureus	Diamide	PYRG_STAAC	PYRG	Cytidine 5'-triphosphate synthase	536	59.992	LGLYPC*SIK
A0A0D1F6J1	S. aureus	Diamide	A0A0D1F6J1_STAAU	QU38_16080	Acyl--CoA ligase	532	59.749	LGVAIIPC*SEMLR
Q5HFC3	S. aureus	Diamide	QUEA_STAAC	QUEA	S-adenosylmethionine:tRNA ribosyltransferase-isomerase	341	38.97	IIAEC*IK
B3VKN3	S. aureus	Diamide	B3VKN3_STAAU	RAP	50S ribosomal protein L2	276	30.026	MILSTC*R
Q5HGK6	S. aureus	Diamide	RECG_STAAC	RECG	ATP-dependent DNA helicase RecG	686	78.343	C*IFFNQPYLK
Q5HF08	S. aureus	Diamide	RISB_STAAC	RIBH	6,7-dimethyl-8-ribityllumazine synthase	154	16.41	GATSHYDYVC*NEVAK
Q5HF08	S. aureus	Diamide	RISB_STAAC	RIBH	6,7-dimethyl-8-ribityllumazine synthase	154	16.219	GATTHYDYVC*NEAAK
Q5HGG6	S. aureus	Diamide	RIMP_STAAC	RIMP	Ribosome maturation factor RimP	155	17.627	EGGVDLNDC*TLASEK
N/A	S. aureus	Diamide	N/A	RK97_03585	Nitrogen fixation protein NifU	N/A	16.631	GVLDNGSMTVDMNNPTC*GDR
Q5HGJ9	S. aureus	Diamide	RNC_STAAC	RNC	Ribonuclease III	243	27.922	ATIVC*EPSLVIFANK
Q5HGF6	S. aureus	Diamide	RNJ2_STAAC	RNJ2	Ribonuclease J 2	557	62.603	LIVSC*YASNFIR
Q5HCI2	S. aureus	Diamide	RNPA_STAAC	RNPA	Ribonuclease P protein component	115	11.093	QFVVYTC*NNK
Q5HCZ6	S. aureus	Diamide	ROCA_STAAC	ROCA	1-pyrroline-5-carboxylate dehydrogenase	514	56.867	GC*TSAVVGYHPFGGFK
Q5HHC8	S. aureus	Diamide	OAT2_STAAC	ROCD2	Ornithine aminotransferase 2	396	43.417	EEGLLC*K
Q5HDW8	S. aureus	Diamide	RL14_STAAC	RPLN	50S ribosomal protein L14	122	13.135	FDENAC*VIIR
Q5HDW8	S. aureus	Diamide	RL14_STAAC	RPLN	50S ribosomal protein L14	122	13.135	TANIGDVIVC*TVK
Q5HGV6	S. aureus	Diamide	RL32_STAAC	RPMF	50S ribosomal protein L32	57	6.48	NC*GSYNGEEVAAK
Q2FY22	S. aureus	Diamide	RL332_STAA8	RPMG	50S ribosomal protein L33	49	5.873	VNVTLAC*TEC*GDR
Q5HDY4	S. aureus	Diamide	RPOA_STAAC	RPOA	DNA-directed RNA polymerase subunit alpha	314	35.011	SYNC*LKR
Q5HID3	S. aureus	Diamide	RPOB_STAAC	RPOB	DNA-directed RNA polymerase subunit beta	1183	133.22	FMDDEVVC*R
Q5HID2	S. aureus	Diamide	RPOC_STAAC	RPOC	DNA-directed RNA polymerase subunit beta'	1207	135.41	C*GVEVTK
Q5HID2	S. aureus	Diamide	RPOC_STAAC	RPOC	DNA-directed RNA polymerase subunit beta'	1207	135.41	DWEC*.SC*.GK
Q6GJC5	S. aureus	Diamide	RPOC_STAAR	RPOC	DNA-directed RNA polymerase subunit beta'	1027	134.168	C*GVEVTR
Q5HIS7	S. aureus	Diamide	RS18_STAAC	RPSR	30S ribosomal protein S18	80	9.3098	VC*YFTANGITHIDYK
D2JTI0	S. aureus	Diamide	D2JTI0_STAAU	SA0314	Macro domain-containing protein	179	20.027	LDC*AEIIR
D2JTI9	S. aureus	Diamide	D2JTI9_STAAU	SA0315	Uncharacterized protein	178	20.923	C*DAPMEVNK
Q7A788	S. aureus	Diamide	Y511_STAAN	SA0511	Uncharacterized epimerase/dehydratase	321	36.053	VAGELLC*QYYFK
Q7A788	S. aureus	Diamide	Y511_STAAN	SA0511	Uncharacterized epimerase/dehydratase	321	36.053	QGIANSWPDSIDTSC*SR
Q7A552	S. aureus	Diamide	Y1530_STAAN	SA1530	Uncharacterized peptidase	351	39.607	QVLFC*PK
Q7A4A4	S. aureus	Diamide	URTF_STAAN	SA1974	Probable uridylyltransferase	395	44.866	LVNVDC*K
P64121	S. aureus	Diamide	FDHD_STAAN	SA2075	Sulfur carrier protein FdhD	265	19.75	LYGFC*IQR
Q99RW4	S. aureus	Diamide	FDHL_STAAN	SA2102	Putative formate dehydrogenase	984	111.295	FAEEC*AK
Q99RW4	S. aureus	Diamide	FDHL_STAAN	SA2102	Putative formate dehydrogenase	984	111.295	GHNNVQGC*SDMGSMPDK
Q99RW4	S. aureus	Diamide	FDHL_STAAN	SA2102	Putative formate dehydrogenase	984	111.295	QVIGTNNVDNC*SR
Q99RW4	S. aureus	Diamide	FDHL_STAAN	SA2102	Putative formate dehydrogenase	984	111.295	YC*QAPATK
Q7A3W1	S. aureus	Diamide	FENR_STAAN	SA2162	Ferredoxin--NADP reductase	343	38.164	C*NTLLSETSSK
Q7A3W1	S. aureus	Diamide	FENR_STAAN	SA2162	Ferredoxin--NADP reductase	343	38.164	LDMHDDC*R
A0A0H3JMV5	S. aureus	Diamide	A0A0H3JMV5_STAAN	SA2277	Helicase ATP-binding domain-containing protein	443	50.848	TILC*ALDVR
A0A0H2WYZ3	S. aureus	Diamide	A0A0H2WYZ3_STAAC	SACOL0939	NifU domain protein	73	7.9651	DGGDC*SLIDVEDGIVK
Q5HE19	S. aureus	Diamide	ZDH1_STAAC	SACOL2177	Zinc-type alcohol dehydrogenase-like protein	333	32.773	QETTEWC*EK
A0A0H2WXL2	S. aureus	Diamide	A0A0H2WXL2_STAAC	SACOL2396	Uroporphyrinogen III methylase SirB, putative	325	36.3	INDC*IVEAAR
T1Y5A8	S. aureus	Diamide	T1Y5A8_STAAU	SAKOR_00091	Ornithine cyclodeaminase family protein	336	37.777	VVVDDWSQC*NR
T1Y7I9	S. aureus	Diamide	T1Y7I9_STAAU	SAKOR_00338	Ribosomal-protein-serine acetyltransferase	181	29.9	YC*FEELDLNR
T1Y6I3	S. aureus	Diamide	T1Y6I3_STAAU	SAKOR_00374	Phosphoglycerate mutase family protein	193	22.777	SADDLC*DYFK
T1Y7E1	S. aureus	Diamide	T1Y7E1_STAAU	SAKOR_00478	VEG protein	87	9.998	NSIDC*HVGNR
T1Y8F1	S. aureus	Diamide	T1Y8F1_STAAU	SAKOR_00594	FMN-dependent NADPH-azoreductase	178	20.243	VILVGGDC*PK
T1Y6B4	S. aureus	Diamide	T1Y6B4_STAAU	SAKOR_00641	Ferrichrome transport ATP-binding protein fhuC	265	29.496	TGKPLLVTYDLC*R
T1Y6B4	S. aureus	Diamide	T1Y6B4_STAAU	SAKOR_00641	Ferrichrome transport ATP-binding protein fhuC	265	29.496	VTSIIGPNGC*GK
T1Y6X9	S. aureus	Diamide	T1Y6X9_STAAU	SAKOR_00677	Cytokinin riboside 5'-monophosphate phosphoribohydrolase	188	20.889	ALAPLC*DTK
T1Y6X9	S. aureus	Diamide	T1Y6X9_STAAU	SAKOR_00677	Cytokinin riboside 5'-monophosphate phosphoribohydrolase	188	20.889	IAVYC*GASK
T1Y807	S. aureus	Diamide	T1Y807_STAAU	SAKOR_00683	Transcriptional regulator, MarR family protein	147	17.089	EQLC*FSLYNAQR
T1Y7J5	S. aureus	Diamide	T1Y7J5_STAAU	SAKOR_00705	DM13 domain-containing protein	146	16.1	YDEVTIYC*K
T1Y733	S. aureus	Diamide	T1Y733_STAAU	SAKOR_00737	Ferric anguibactin transport ATP-binding protein	253	28.82	STLLSAIC*R
T1Y6Z8	S. aureus	Diamide	T1Y6Z8_STAAU	SAKOR_00906	Oligopeptide transport ATP-binding protein oppF	313	35.8	GETLGLVGESGC*GK
T1Y8V9	S. aureus	Diamide	T1Y8V9_STAAU	SAKOR_00998	Hydroxymethylpyrimidine transport ATP-binding protein	466	53.302	VLLLGPSGC*GK
T1Y8C2	S. aureus	Diamide	T1Y8C2_STAAU	SAKOR_01005	Phosphoenolpyruvate-protein phosphotransferase	572	63.277	LC*LAQQDIFR
T1Y8Y9	S. aureus	Diamide	T1Y8Y9_STAAU	SAKOR_01205	Transcriptional regulator, GntR family protein	237	26.951	EQSNHNIC*YADTEIEAVNYEPR
T1Y8Y9	S. aureus	Diamide	T1Y8Y9_STAAU	SAKOR_01205	Transcriptional regulator, GntR family protein	237	26.951	TADGEPVVYC*LDK
T1Y8W9	S. aureus	Diamide	T1Y8W9_STAAU	SAKOR_01397	ATP-dependent helicase, DinG family protein	897	104.191	C*LVLFTSYK
T1YAG8	S. aureus	Diamide	T1YAG8_STAAU	SAKOR_01553	3'-5' exonuclease DinG	453	50.22	LIEESPC*AALTEER
T1YAB3	S. aureus	Diamide	T1YAB3_STAAU	SAKOR_01872	Staphostatin_A domain-containing protein	108	12.6	FILSTSDDSDYIC*K
T1YB18	S. aureus	Diamide	T1YB18_STAAU	SAKOR_01965	RecT protein	306	35.3	NQC*YFIPYGNK
T1YBU1	S. aureus	Diamide	T1YBU1_STAAU	SAKOR_02003	Methylenetetrahydrofolate--tRNA--methyltransferase TrmFO	238	27.906	IFIC*EDDPK
T1YBU1	S. aureus	Diamide	T1YBU1_STAAU	SAKOR_02003	Methylenetetrahydrofolate--tRNA--methyltransferase TrmFO	238	27.906	IIDC*LETAHTR
T1YBU1	S. aureus	Diamide	T1YBU1_STAAU	SAKOR_02003	Accessory gene regulator protein A AGRA	238	27.906	C*HNSFVVNR
T1YAG9	S. aureus	Diamide	T1YAG9_STAAU	SAKOR_02101	Uncharacterized protein	394	42.899	VVVLGC*PAEEGGENGSAK
T1YCR4	S. aureus	Diamide	T1YCR4_STAAU	SAKOR_02109	EVE domain-containing protein	457	52.965	TAETNYFWLNC*GYNR
T1YBU9	S. aureus	Diamide	T1YBU9_STAAU	SAKOR_02240	Molybdenum cofactor biosynthesis protein B	168	18.5	DFDTDKGGQC*VR
T1YAT2	S. aureus	Diamide	T1YAT2_STAAU	SAKOR_02241	Molybdopterin biosynthesis MoeB protein	334	37.894	YATLC*GR
T1YDS5	S. aureus	Diamide	T1YDS5_STAAU	SAKOR_02509	Transcriptional regulator, MarR family protein	144	16.544	VYMAC*LTEK
T1YCD3	S. aureus	Diamide	T1YCD3_STAAU	SAKOR_02572	Transcriptional regulator, TetR family protein	185	22.356	ALLQC*IEAGNNK
T1YCD3	S. aureus	Diamide	T1YCD3_STAAU	SAKOR_02572	Transcriptional regulator, TetR family protein	185	22.356	SDLC*YYVIQR
T1YE22	S. aureus	Diamide	T1YE22_STAAU	SAKOR_02579	Putative cytosolic protein	98	11.547	YMFDYSAC*K
Q2G1M1	S. aureus	Diamide	Q2G1M1_STAA8	SAOUHSC_00086	3-ketoacyl-acyl carrier protein reductase, putative	258	27.216	IINATSQAGVEGNPGLSLYC*STK
Q2G1K4	S. aureus	Diamide	Q2G1K4_STAA8	SAOUHSC_00118	UDP-galactose 4-epimerase	342	38.592	SEQTLIC*GTR
Q2G1K4	S. aureus	Diamide	Q2G1K4_STAA8	SAOUHSC_00118	UDP-galactose 4-epimerase	342	38.592	VIC*LSTDK
Q2G1S2	S. aureus	Diamide	Q2G1S2_STAA8	SAOUHSC_00462	Uncharacterized protein	257	29.281	GLSYEEVC*EQTTK
Q2G0Q2	S. aureus	Diamide	Q2G0Q2_STAA8	SAOUHSC_00497	HTH-type transcriptional regulator NorG	460	53.955	NGLTLQEC*LDR
Q2G0Q2	S. aureus	Diamide	Q2G0Q2_STAA8	SAOUHSC_00497	HTH-type transcriptional regulator NorG	460	53.955	SIFPSC*R
Q2G0M9	S. aureus	Diamide	Q2G0M9_STAA8	SAOUHSC_00531	M20_dimer domain-containing protein	391	43.658	VRPGAFFLTGC*GNESK
Q2G0M8	S. aureus	Diamide	Q2G0M8_STAA8	SAOUHSC_00532	Putative pyridoxal phosphate-dependent acyltransferase	395	42.891	NDAILSDELNHASIIDGC*R
Q2G0L3	S. aureus	Diamide	Q2G0L3_STAA8	SAOUHSC_00547	Glycos_transf_1 domain-containing protein	490	57.2	QC*QDISQYIENK
Q2G0L2	S. aureus	Diamide	Q2G0L2_STAA8	SAOUHSC_00548	Glycos_transf_1 domain-containing protein	496	58.418	GFLSC*SR
Q2G0A9	S. aureus	Diamide	Q2G0A9_STAA8	SAOUHSC_00696	Aldo_ket_red domain-containing protein	302	34.777	C*GIILPSK
Q2G065	S. aureus	Diamide	Q2G065_STAA8	SAOUHSC_00756	5_nucleotid_C domain-containing protein	374	41.798	IAELC*HK
Q2G2I0	S. aureus	Diamide	Q2G2I0_STAA8	SAOUHSC_00882	NfeD domain-containing protein	384	44	LTIIDPHETFC*QR
Q2FZP0	S. aureus	Diamide	Q2FZP0_STAA8	SAOUHSC_00960	HD domain-containing protein	503	57.927	VTMTDYC*YR
Q2FZM7	S. aureus	Diamide	Q2FZM7_STAA8	SAOUHSC_00973	Single-stranded-DNA-specific exonuclease RecJ	235	27.727	VC*YQVFYDEK
Q2G2C1	S. aureus	Diamide	Q2G2C1_STAA8	SAOUHSC_01064	Aldo_ket_red domain-containing protein	1150	12.9	C*AEEGIK
Q2FYV1	S. aureus	Diamide	Q2FYV1_STAA8	SAOUHSC_01323	HD domain-containing protein	267	29.822	QDFDEIVDYC*R
Q2FYS0	S. aureus	Diamide	Q2FYS0_STAA8	SAOUHSC_01365	HD domain-containing protein	343	37.856	SHLVNLC*K
Q2FXZ8	S. aureus	Diamide	Q2FXZ8_STAA8	SAOUHSC_01677	NfeD domain-containing protein	227	25.003	TAQTVTDLRPAGIIFC*ENER
Q2G297	S. aureus	Diamide	Q2G297_STAA8	SAOUHSC_01696	HD domain-containing protein	194	22.464	TIDC*LNYYNYSDER
Q2FXW5	S. aureus	Diamide	Q2FXW5_STAA8	SAOUHSC_01716	Uncharacterized protein	422	47.655	C*TLSNHMTAR
Q2FXW5	S. aureus	Diamide	Q2FXW5_STAA8	SAOUHSC_01716	Uncharacterized protein	422	47.655	TGATGIIVADPLIIETC*K
Q2FXV0	S. aureus	Diamide	Q2FXV0_STAA8	SAOUHSC_01732	Uncharacterized protein	116	12.768	KEGQGC*ISLK
Q2FXT9	S. aureus	Diamide	Q2FXT9_STAA8	SAOUHSC_01744	Single-stranded-DNA-specific exonuclease RecJ	757	85.611	VLNDQC*PTSVK
Q2FXQ4	S. aureus	Diamide	Q2FXQ4_STAA8	SAOUHSC_01781	Uncharacterized protein	309	36.431	FANC*TQELTIEK
Q2FXM3	S. aureus	Diamide	Q2FXM3_STAA8	SAOUHSC_01812	Uncharacterized protein	313	35.097	C*IEDNDTIIIHR
Q2FXH5	S. aureus	Diamide	Q2FXH5_STAA8	SAOUHSC_01872	Uncharacterized protein	422	46.4	C*SQFVYK
Q2FXE2	S. aureus	Diamide	Q2FXE2_STAA8	SAOUHSC_01907	Aldo_ket_red domain-containing protein	277	31.472	VENDENC*MESVK
Q2G2T1	S. aureus	Diamide	Q2G2T1_STAA8	SAOUHSC_01973	HD domain-containing protein	313	35.779	EAEILC*YIDNIDAR
Q2G2T1	S. aureus	Diamide	Q2G2T1_STAA8	SAOUHSC_01973	HD domain-containing protein	313	35.779	SIC*DIYPLLNK
Q2FX36	S. aureus	Diamide	Q2FX36_STAA8	SAOUHSC_02064	Phi ETA orf 25-like protein	134	16.1	DVNLTWIC*K
Q2FWX5	S. aureus	Diamide	Q2FWX5_STAA8	SAOUHSC_02146	Uncharacterized protein	346	40.355	ESGC*TVFQGK
Q2FWX5	S. aureus	Diamide	Q2FWX5_STAA8	SAOUHSC_02146	Uncharacterized protein	346	40.355	LILENC*R
Q2FWW3	S. aureus	Diamide	Q2FWW3_STAA8	SAOUHSC_02158	Uncharacterized protein	428	48.119	IAFSC*VEK
Q2FWR2	S. aureus	Diamide	Q2FWR2_STAA8	SAOUHSC_02218	Conserved hypothetical phage protein	93	11.1	EISNGHC*NYWK
Q2G2N9	S. aureus	Diamide	Q2G2N9_STAA8	SAOUHSC_02248	Uncharacterized protein	147	17.196	IIGLSGMC*K
Q2FWM5	S. aureus	Diamide	Q2FWM5_STAA8	SAOUHSC_02264	Accessory gene regulator protein C	414	48	C*ADDIPR
Q2FWG7	S. aureus	Diamide	Q2FWG7_STAA8	SAOUHSC_02324	Uncharacterized protein	215	24.634	QFFTEWNC*HD
Q2FWD5	S. aureus	Diamide	Q2FWD5_STAA8	SAOUHSC_02364	Uncharacterized protein	111	12.686	MEVC*PYLEETFK
Q2FWA5	S. aureus	Diamide	Q2FWA5_STAA8	SAOUHSC_02393	Uncharacterized protein	378	44.7	C*LANNDVQIMNSIK
Q2G2D7	S. aureus	Diamide	Q2G2D7_STAA8	SAOUHSC_02447	Uncharacterized protein	333	36.266	VPVC*GAISSYNHPEADIGPR
Q2FW53	S. aureus	Diamide	Q2FW53_STAA8	SAOUHSC_02464	Uncharacterized protein	284	32.803	NIEAC*TSLK
Q2G1W0	S. aureus	Diamide	Q2G1W0_STAA8	SAOUHSC_02574	Uncharacterized protein	360	40.742	SCLNDC*YDK
Q2FVW3	S. aureus	Diamide	Q2FVW3_STAA8	SAOUHSC_02579	Uncharacterized protein	374	41.89	VLYQGYTC*FR
Q2FVV7	S. aureus	Diamide	Q2FVV7_STAA8	SAOUHSC_02584	Uncharacterized protein	265	30.385	AC*HETVLK
Q2FVV7	S. aureus	Diamide	Q2FVV7_STAA8	SAOUHSC_02584	Uncharacterized protein	265	30.385	GEGAFC*NGIK
Q2FVV7	S. aureus	Diamide	Q2FVV7_STAA8	SAOUHSC_02584	Uncharacterized protein	265	30.385	LIC*SWLK
Q2FVS9	S. aureus	Diamide	Q2FVS9_STAA8	SAOUHSC_02613	Uncharacterized protein	217	25.3	AVC*GFSK
Q2FVI3	S. aureus	Diamide	Q2FVI3_STAA8	SAOUHSC_02727	Uncharacterized protein	189	22.3	C*IYVQPHSYTIENQQQNK
Q2FVH8	S. aureus	Diamide	Q2FVH8_STAA8	SAOUHSC_02733	Membrane protein, putative	609	67.6	NVNVC*TIPFK
Q2FVF9	S. aureus	Diamide	Q2FVF9_STAA8	SAOUHSC_02755	Uncharacterized protein	358	39.2	YGC*ALAIEVLK
Q2G2L7	S. aureus	Diamide	Q2G2L7_STAA8	SAOUHSC_02811	Uncharacterized protein	230	27.165	EC*ATEITEVEDK
Q2FVA6	S. aureus	Diamide	Q2FVA6_STAA8	SAOUHSC_02827	Uncharacterized protein	94	10.548	IIASC*SFAK
Q2FV48	S. aureus	Diamide	Q2FV48_STAA8	SAOUHSC_02891	Uncharacterized protein	189	21.6	SCELNSEAFC*NK
Q2FV41	S. aureus	Diamide	Q2FV41_STAA8	SAOUHSC_02898	Uncharacterized protein	234	24.931	VNSLAYC*SSK
Q2FV40	S. aureus	Diamide	Q2FV40_STAA8	SAOUHSC_02899	Uncharacterized protein	336	38.194	AIELC*QK
Q2G220	S. aureus	Diamide	Q2G220_STAA8	SAOUHSC_02980	Uncharacterized protein	186	20.7	SC*DIESVESWK
Q6GFR2	S. aureus	Diamide	YIDD_STAAR	SAR1875	Putative membrane protein insertion efficiency factor	85	10	FYPTC*SEYTR
Q6GF11	S. aureus	Diamide	SPRTL_STAAR	SAR2150	Protein SprT-like	151	18.2	ANYEYYC*TK
Q6GF11	S. aureus	Diamide	SPRTL_STAAR	SAR2150	Protein SprT-like	151	18.2	FC*NSIESYQQR
Q6GDB5	S. aureus	Diamide	TRHO_STAAR	SAR2771	UPF0176 protein SAR2771	318	36.938	DWFDGKPC*ER
Q6GDB5	S. aureus	Diamide	TRHO_STAAR	SAR2771	UPF0176 protein SAR2771	318	36.938	VVTYC*TGGIR
Q6GDB5	S. aureus	Diamide	TRHO_STAAR	SAR2771	UPF0176 protein SAR2771	318	36.938	YINCANPEC*NK
Q6GDB5	S. aureus	Diamide	TRHO_STAAR	SAR2771	UPF0176 protein SAR2771	318	36.938	YLGAC*SYDCAK
Q6GDB5	S. aureus	Diamide	TRHO_STAAR	SAR2771	UPF0176 protein SAR2771	318	36.938	YLGACSYDC*AK
Q6GDB5	S. aureus	Diamide	TRHO_STAAR	SAR2771	UPF0176 protein SAR2771	318	36.938	YTTIDDPEQFAQDHLAFC*K
Q5HDR3	S. aureus	Diamide	SARR_STAAC	SARR	HTH-type transcriptional regulator SarR	115	13.669	C*SEFKPYYLTK
Q5HJQ7	S. aureus	Diamide	SARS_STAAC	SARS	HTH-type transcriptional regulator SarS	250	29.889	KIVSDLC*YK
A0A0H2XIW5	S. aureus	Diamide	A0A0H2XIW5_STAA3	SAUSA300_1090	Pseudouridine synthase	305	34.634	DYTLVEC*QLETGR
A0A0H2XEJ0	S. aureus	Diamide	A0A0H2XEJ0_STAA3	SAUSA300_2158	Uncharacterized protein	144	17.3	DDNILC*EEFSYK
A0A0H3JTB3	S. aureus	Diamide	A0A0H3JTB3_STAAM	SAV0406	Uncharacterized protein	259	29.8	GWNTLC*TYLK
A0A0H3JPZ1	S. aureus	Diamide	A0A0H3JPZ1_STAAM	SAV0414	Uncharacterized protein	729	83.3	C*AIVTDLDEQAIPSEHR
A0A0H3JPZ1	S. aureus	Diamide	A0A0H3JPZ1_STAAM	SAV0414	Uncharacterized protein	729	83.3	IVEFEAC*R
A0A0H3JPZ1	S. aureus	Diamide	A0A0H3JPZ1_STAAM	SAV0414	Uncharacterized protein	729	83.3	SNLNFC*INENYDK
A0A0H3JQ34	S. aureus	Diamide	A0A0H3JQ34_STAAM	SAV0485	Signal peptidase II-like protein	211	23.9	DAENALILC*K
A0A0H3JQ34	S. aureus	Diamide	A0A0H3JQ34_STAAM	SAV0485	Signal peptidase II-like protein	211	23.9	LVNC*EYTLDK
Q99VE0	S. aureus	Diamide	NDH_STAAM	SAV0941	NADH dehydrogenase-like protein	402	44.104	IATPIVAC*NEK
Q99VE0	S. aureus	Diamide	NDH_STAAM	SAV0941	NADH dehydrogenase-like protein	402	44.104	IPELC*SK
A0A0H3JR82	S. aureus	Diamide	A0A0H3JR82_STAAM	SAV1153	Methylenetetrahydrofolate--tRNA--methyltransferase TrmFO	167	19.3	GNC*DFYPEFENEAVAK
Q99TF3	S. aureus	Diamide	Y1710_STAAM	SAV1710	Putative universal stress protein SAV1710	166	18.5	HAPC*DVLVVR
Q99SD6	S. aureus	Diamide	ALDH_STAAM	SAV2122	Putative aldehyde dehydrogenase SAV2122	475	52	VVNNTGQVC*TAGTR
A0A0H3JX25	S. aureus	Diamide	A0A0H3JX25_STAAM	SAV2378	DUF1722 domain-containing protein	112	13	C*ANEEER
W8UBK2	S. aureus	Diamide	W8UBK2_STAAU	SDHA	SdhA protein	588	65.502	EIFDVC*INQK
W8UBK2	S. aureus	Diamide	W8UBK2_STAAU	SDHA	SdhA protein	588	65.502	GLFAAGEC*DFSQHGGNR
Q2YSH6	S. aureus	Diamide	SECA_STAAB	SECA	Protein translocase subunit SecA	843	96	NDDC*PC*GSGK
Q5HGP2	S. aureus	Diamide	SEPF_STAAC	SEPF	Cell division protein SepF	187	20.686	MC*LFEPR
Q5HJY7	S. aureus	Diamide	SYS_STAAC	SERS	Serine--tRNA ligase	428	48.639	EISSC*.SNC*.TDFQAR
Q5HJY7	S. aureus	Diamide	SYS_STAAC	SERS	Serine--tRNA ligase	428	48.639	FTGQSAC*FR
Q5HJY7	S. aureus	Diamide	SYS_STAAC	SERS	Serine--tRNA ligase	428	48.639	MTGILC*R
Q5HJY7	S. aureus	Diamide	SYS_STAAC	SERS	Serine--tRNA ligase	428	48.639	VILC*TGDIGFSASK
W8U2C9	S. aureus	Diamide	W8U2C9_STAAU	SRPF	Alpha-helical coiled-coil protein	170	19.257	TYVC*EDMSK
Q2FV99	S. aureus	Diamide	SRTA_STAA8	SRTA	LPXTG specific sortase A	206	23.541	QLTLITC*DDYNEK
A0A0E0VNW7	S. aureus	Diamide	A0A0E0VNW7_STAA5	ST398NM01_0974	Uncharacterized protein	722	81.447	GELHC*IGATTLNEYR
A0A0E0VPW5	S. aureus	Diamide	A0A0E0VPW5_STAA5	ST398NM01_1322	Uncharacterized protein	253	28.118	SELEELC*K
Q5HGI7	S. aureus	Diamide	SUCC_STAAC	SUCC	Succinate--CoA ligase [ADP-forming] subunit beta	388	42.056	C*DVIAEGIVEAVK
Q5HGI7	S. aureus	Diamide	SUCC_STAAC	SUCC	Succinate--CoA ligase [ADP-forming] subunit beta	388	42.056	RLYIEEGC*AIQK
Q5HGI6	S. aureus	Diamide	SUCD_STAAC	SUCD	Succinate--CoA ligase [ADP-forming] subunit alpha	302	31.542	LVGPNC*PGVITADEC*K
Q5HGI6	S. aureus	Diamide	SUCD_STAAC	SUCD	Succinate--CoA ligase [ADP-forming] subunit alpha	302	31.542	TLNSC*GVK
X5DRM5	S. aureus	Diamide	X5DRM5_STAAU	SUFA	Chaperone involved in Fe-S cluster assembly	119	12.485	VAGNPENC*
Q2FZY3	S. aureus	Diamide	Y851_STAA8	SUFB	Fe-S cluster assembly protein SufB	465	52.531	YPNC*VLLGEGAK
A0A2X4AS03	S. aureus	Diamide	A0A2X4AS03_STAA8	TAGB	Teichoic acid biosynthesis protein B	367	42.4	C*LPGYTLINK
A0A131JT29	S. aureus	Diamide	A0A131JT29_STAAU	TAGF_2	Putative teichoic acid biosynthesis protein	389	46	IC*QTIFK
W8TSG6	S. aureus	Diamide	W8TSG6_STAAU	TAGF_3	CDP-glycerol--poly glycerophosphotransferase	562	66.1	IDGNQFVC*R
X5EJ51	S. aureus	Diamide	X5EJ51_STAAU	TAGH_1	Teichoic acids export ATP-binding protein TagH	264	29.8	MLC*MGFK
Q57197	S. aureus	Diamide	Q57197_STAAU	TAQD	Glycerol 3-phosphate cytidyltransferase	132	15.789	C*EVIYLK
Q5HJC1	S. aureus	Diamide	TARI1_STAAC	TARI1	Ribitol-5-phosphate cytidylyltransferase 1	238	26.656	SILSDAC*K
Q2G1B9	S. aureus	Diamide	TARJ1_STAA8	TARJ	Ribulose-5-phosphate reductase 1	341	38.5	IPEGLTFDHAFEC*VGGR
Q53770	S. aureus	Diamide	TETM_STAAU	TETM	Tetracycline resistance protein TetM	639	70.346	GPSELC*GNVFK
Q5HFZ6	S. aureus	Diamide	TYSY_STAAC	THYA	Translation initiation factor IF-3	318	36.825	LSC*QLYQR
Q5HIJ5	S. aureus	Diamide	KTHY_STAAC	TMK	Uncharacterized protein	205	51.081	AQLIEC*LEK
P0A043	S. aureus	Diamide	T431_STAAM	TNP	Putative transposase	224	26.9	GIEC*IYALYK
Q5HGI2	S. aureus	Diamide	TOP1_STAAC	TOPA	DNA topoisomerase I	689	79.07	C*NDGDVVER
Q5HGI2	S. aureus	Diamide	TOP1_STAAC	TOPA	DNA topoisomerase I	689	79.07	C*NQYLVENK
Q5HHP3	S. aureus	Diamide	TPIS_STAAC	TPIA	Triosephosphate isomerase	253	27.261	HGMTPIIC*VGETDEER
Q5HHP3	S. aureus	Diamide	TPIS_STAAC	TPIA	Triosephosphate isomerase	253	27.261	SSTSEDANEMC*AFVR
Q5HF61	S. aureus	Diamide	TPX_STAAC	TPX	Probable thiol peroxidase	164	18.005	LISVVPSIDTGVC*DQQTR
Q2FZ31	S. aureus	Diamide	TRMFO_STAA8	TRMFO	Methylenetetrahydrofolate--tRNA--methyltransferase	435	48.371	YDKGEAAYLNC*PMTEDEFNR
Q2FZ31	S. aureus	Diamide	TRMFO_STAA8	TRMFO	Methylenetetrahydrofolate--tRNA--methyltransferase	435	48.371	YFEGC*MPFEVMAER
W8U0N0	S. aureus	Diamide	W8U0N0_STAAU	TRXA_1	Thiol reductase thioredoxin	98	11.454	IDLNFYPQFC*K
X5E164	S. aureus	Diamide	X5E164_STAAU	TRXA_2	Thiol reductase thioredoxin	106	12.141	FEAGWCPDC*R
Q5HEF2	S. aureus	Diamide	TSAD_STAAC	TSAD	tRNA N6-adenosine threonylcarbamoyltransferase	341	37.069	QSLADQC*K
W8TZX4	S. aureus	Diamide	W8TZX4_STAAU	TYPA	GTP-binding protein TypA	615	69.2	EIDGVMC*EPFER
X5E511	S. aureus	Diamide	X5E511_STAAU	TYRC	Prephenate dehydrogenase	363	40.395	C*LNYSEAIK
Q5HH69	S. aureus	Diamide	UGTP_STAAC	UGTP	Processive diacylglycerol beta-glucosyltransferase	391	44.547	SANAQVVMIC*GK
Q5HH69	S. aureus	Diamide	UGTP_STAAC	UGTP	Processive diacylglycerol beta-glucosyltransferase	391	44.547	YATQTIC*R
Q5HI95	S. aureus	Diamide	UNG_STAAC	UNG	Uracil-DNA glycosylase	218	24.967	ELADDIGC*VR
Q5HE88	S. aureus	Diamide	UPP_STAAC	UPP	Uracil phosphoribosyltransferase	209	23.05	FMC*LIAAPEGVEK
A0A033V2Y7	S. aureus	Diamide	A0A033V2Y7_STAAU	V070_00687	Uncharacterized protein	256	28.6	LINPDC*K
A0A033UYL4	S. aureus	Diamide	A0A033UYL4_STAAU	V070_01284	Uncharacterized protein	418	48.9	LPYTLC*YISR
A0A033UDV5	S. aureus	Diamide	A0A033UDV5_STAAU	V070_02571	Uncharacterized protein	125	13.806	SC*VEVAR
Q9RDT5	S. aureus	Diamide	WALR_STAAU	VICR	DNA-binding response regulator	233	27.192	DGMEVC*R
X5ELZ2	S. aureus	Diamide	X5ELZ2_STAAU	VRAS_1	Histidine kinase	370	41.88	ALQEC*INNVK
Q5HI97	S. aureus	Diamide	VRAX_STAAC	VRAX	Protein VraX	55	6.5003	C*DDSFSDTEIFK
Q5HHQ1	S. aureus	Diamide	WHIA_STAAC	WHIA	Putative sporulation transcription regulator WhiA	314	35.868	LVNC*ETANLNK
Q5HHQ1	S. aureus	Diamide	WHIA_STAAC	WHIA	Putative sporulation transcription regulator WhiA	314	35.868	NNIYIC*R
Q5HIQ9	S. aureus	Diamide	XPT_STAAC	XPT	Xanthine phosphoribosyltransferase	192	20.884	LEEAGLTVSSLC*K
X5EJW5	S. aureus	Diamide	X5EJW5_STAAU	YBHF_3	ABC transporter ATP-binding protein	290	32.952	LEDIELIC*DR
Q5HJX7	S. aureus	Diamide	WALR_STAAC	YCHF	Ribosome-binding ATPase YchF	233	13.516	EVDAIC*QVVR
A0A0D1GNJ9	S.aureus	Diamide	A0A0D1GNJ9_STAAU	YKAA	Phosphate transport regulator	205	23.7	EFETNC*DGILR
A0A0U1MMX4	S.aureus	Diamide	A0A0U1MMX4_STAAU	NAGP	PTS system N-acetylglucosamine-specific EIICB component	488	48.58	ENLQTIDHC*ATR
A0A0D6GZM2	S.aureus	Diamide	A0A0D6GZM2_STAAU	NARG	Nitrate reductase alpha chain	1229	139.099	GC*PNISEAK
A0A0E8HHC4	S.aureus	Diamide	A0A0E8HHC4_STAAU	NASD	Nitrite reductase [NADH]	801	88.432	NC*AESGIK
A0A0E7VD74	S.aureus	Diamide	A0A0E7VD74_STAAU	NASF	Uroporphyrinogen-III C-methyltransferase	325	53.869	AVC*EFFR
A0A0U1MJR3	S.aureus	Diamide	A0A0U1MJR3_STAAU	NUSA	Transcription termination/antitermination protein NusA	391	41.725	TDDPDVDPVGSC*VGPK
A0A0D1I5F3	S.aureus	Diamide	A0A0D1I5F3_STAAU	OGT	Methylated-DNA--protein-cysteine methyltransferase, constitutive	173	18.752	RNDLPIFVPC*HR
P71079	B. subtilis	Diamide	FABL_BACSU	FABL	Enoyl-[acyl-carrier-protein] reductase [NADPH] FabL	250	27.178	ALLFC*AQEAAK
P27206; Q04747	B. subtilis	Diamide	SRFAA_BACSU; SRFAB_BACSU	SRFAA;SRFAB	Surfactin synthase subunit 1;Surfactin synthase subunit 2	3587; 3583	400,944;402,146	ILMDC*GISPDDR
P50866	B.subtilis	Diamide	CLPX_BACSU	CLPX	ATP-dependent Clp protease ATP-binding subunit ClpX	420	46.35	C*VITGATVTHGEPPR
O31502	B.subtilis	Diamide	DAGK_BACSU	DAGK	Diacylglycerol kinase	303	33.337	FEQAGYETSTHATTC*AGDATHAAK
P54394	B.subtilis	Diamide	DING_BACSU	DING	Probable ATP-dependent helicase DinG homolog	931	106.032	GQSHYLC*LYK
P05649	B.subtilis	Diamide	DPO3B_BACSU	DNAN	DNA polymerase III subunit beta	378	42.103	VEQSELLC*TATDSHR
P46353	B.subtilis	Diamide	DEOB_BACSU	DRM	Phosphopentomutase	394	44.019	DC*GLDVISIGK
P71019	B.subtilis	Diamide	FABD_BACSU	FABD	Malonyl CoA-acyl carrier protein transacylase	317	34.035	EVLDAC*DIK
P07343	B.subtilis	Diamide	FUMC_BASCU	FUMC	Fumarate hydratase class II	462	50.532	AEAIAAVC*DDVLK
P09124	B.subtilis	Diamide	G3P1_BASCU	GAPA	Glyceraldehyde-3-phosphate dehydrogenase 1	335	35.833	YDAANHDVISNASC(0.961)TTNC(0.039)LAPFAK
O06491	B.subtilis	Diamide	GATA_BASCU	GATA	Glutamyl-tRNA amidotransferase subunit A	485	52.82	DNIITNGLETTC*ASK
O30509	B.subtilis	Diamide	GATB_BASCU	GATB	Aspartyl/glutamyl-tRNA amidotransferase subunit B	476	53.261	SIIQYTGVSDC*K
O05269	B.subtilis	Diamide	GUAC_BACSU	GUAC	GMP reductase	326	35.85	SEC*DTSVR
P05652	B.subtilis	Diamide	GYRB_BACSU	GYRB	DNA gyrase subunit B	638	71.504	LADC*SSK
P30950	B.subtilis	Diamide	HEM2_BACSU	HEMB	Delta-aminolevulinic acid dehydratase	324	36.209	DDC*GTQAYHDHGIVQK
P37946	B.subtilis	Diamide	ILVA_BACSU	ILVA	L-threonine dehydratase biosynthetic IlvA	422	46.701	YEC*NIYLK
P37550	B.subtilis	Diamide	ISPE_BACSU	ISPE	4-diphosphocytidyl-2-C-methyl-D-erythritol kinase	289	31.72	GFC*DQVYAVR
P80877	B.subtilis	Diamide	METE_BACSU	METE	5-methyltetrahydropteroyltriglutamate--homocysteine methyltransferase	762	86.581	FWVNPDC*GLK
O31795	B.subtilis	Diamide	MIAA_BACSU	MIAA	tRNA dimethylallyltransferase	314	35.633	DC*QSIQAIGYK
O31703	B.subtilis	Diamide	MOEA_BACSU	MOEA	Molybdopterin molybdenumtransferase	430	46.619	AC*DTAEASR
P08874	B.subtilis	Diamide	ABRB_BACSU	ABRB	Transition state regulatory protein AbrB	96	10.773	YKPNMTC*QVTGEVSDDNLK
P39066	B.subtilis	Diamide	ACUB_BACSU	ACUB	Acetoin utilization protein AcuB	214	24.352	TDTLETAIC*K
P54983	B.subtilis	Diamide	AMHX_BACSU	AMHX	Amidohydrolase AmhX	383	41.591	LEDLGC*R
P96711	B.subtilis	Diamide	ARAR_BACSU	ARAR	Arabinose metabolism transcriptional repressor	362	40.488	YVIDC*LEHK
P54420	B.subtilis	Diamide	ASNB_BACSU	ASNB	Asparagine synthetase [glutamine-hydrolyzing] 1	632	72.666	GC*TPLQDR
O32038	B.subtilis	Diamide	SYDND_BACSU	ASPS	Aspartate--tRNA ligase	592	65.975	TYYC*GDITEK
P37940	B.subtilis	Diamide	ODBA_BACSU	BFMBAA	2-oxoisovalerate dehydrogenase subunit alpha	330	36.334	LPVIFMC*ENNK
E0U174	B.subtilis	Diamide	BIRA_BACPZ	BIRA	Bifunctional ligase/repressor BirA	325	36.123	ISDALGC*SR
O31857	B.subtilis	Diamide	BSHB2_BACSU	BSHB2	Probable N-acetyl-alpha-D-glucosaminyl L-malate deacetylase 2	221	25.577	QELINAC*K
P54532	B.subtilis	Diamide	BUK_BACSU	BUK	Probable butyrate kinase	363	39.763	FDAVC*AR
P29072	B.subtilis	Diamide	CHEA_BACSU	CHEA	Chemotaxis protein CheA	672	74.812	EHLQTC*NEK
P14204	B.subtilis	Diamide	CMPA_BACSU	COMA	Transcriptional regulatory protein ComA	214	24.129	EC*LILQEVEK
Q45539	B.subtilis	Diamide	CSBB_BACSU	CSBB	Putative glycosyltransferase CsbB	329	37.729	DLAATC*SR
O07085	B.subtilis	Diamide	CZCO_BACSU	CZCO	Uncharacterized oxidoreductase CzcO	345	39.1	VTYLAC*SNK
O32114	B.subtilis	Diamide	DAPF_BACSU	DAPF	Diaminopimelate epimerase	284	30.9	NC*GNGLR
P96612	B.subtilis	Diamide	DDL_BACSU	DDL	D-alanine--D-alanine ligase	354	39.131	C*SVVGEIAPK
P13799	B.subtilis	Diamide	DEGS_BACSU	DEGS	Signal transduction histidine-protein kinase/phosphatase DegS	385	44.958	IHFQC*IGETEDQR
P13800	B.subtilis	Diamide	DEGU_BACSU	DEGU	Transcriptional regulatory protein DegU	229	25.867	EC*EVLQMLADGK
P39121	B.subtilis	Diamide	DEOC_BACSU	DEOC	Deoxyribose-phosphate aldolase	223	23.3	VIIETC*LLTDEEKER
P45743	B.subtilis	Diamide	DHBB_BACSU	DHBB	Isochorismatase	312	35.107	NVFTC*ENIR
P45744	B.subtilis	Diamide	DHBC_BACSU	DHBC	Isochorismate synthase DhbC	398	43.436	C*AEAEER
P40871	B.subtilis	Diamide	DHBE_BACSU	DHBE	2,3-dihydroxybenzoate-AMP ligase	539	59.928	SC*VFIIPR
P40871	B.subtilis	Diamide	DHBE_BACSU	DHBE	2,3-dihydroxybenzoate-AMP ligase	539	55.928	IAITC*GNTHWSYR
P45745	B.subtilis	Diamide	DHBF_BACSU	DHBF	Dimodular nonribosomal peptide synthase	2378	263.77	AALYDLVC*R
P45745	B.subtilis	Diamide	DHBF_BACSU	DHBF	Dimodular nonribosomal peptide synthase	2378	263.77	IPHAC*LPEQFEK
P39581	B.subtilis	Diamide	DLTA_BACSU	DLTA	D-alanine--poly ligase subunit 1	503	55.809	TGDAGFIQDGQIFC*QGR
O31546	B.subtilis	Diamide	DUS2_BACSU	DUS2	Probable tRNA-dihydrouridine synthase 2	325	36.99	GLDINMGC*PVPNVAGNGK
O31546	B.subtilis	Diamide	DUS2_BACSU	DUS2	Probable tRNA-dihydrouridine synthase 2	325	36.99	HVVSEAGRPDVFFTEFTNSESYC*HPDGK
P54523	B.subtilis	Diamide	DXS_BACSU	DXS	1-deoxy-D-xylulose-5-phosphate synthase	633	69.559	AYDQVVHDIC*R
P71058	B.subtilis	Diamide	EPSI_BACSU	EPSI	Putative pyruvyl transferase EpsI	358	41.509	AALC*EEFGEIK
O07600	B.subtilis	Diamide	FABH2_BACSU	FABHB	3-oxoacyl-[acyl-carrier-protein] synthase 3 protein 2	325	35.424	MIESIC*EK
P54616	B.subtilis	Diamide	FABI_BACSU	FABI	Enoyl-[acyl-carrier-protein] reductase [NADH] FabI	258	27.874	EQVGVIHGIAHC*IAFANK
P13243	B.subtilis	Diamide	ALF_BACSU	FBAA	Probable fructose-bisphosphate aldolase	285	30.401	EC*QELVER
P13243	B.subtilis	Diamide	ALF_BACSU	FBAA	Probable fructose-bisphosphate aldolase	285	30.401	TGIDC*LAPALGSVHGPYK
P49938	B.subtilis	Diamide	FHUC_BACSU	FHUC	Iron-hydroxamate import ATP-binding protein FhuC	269	29.955	ITTLIGPNGC*GK
P49938	B.subtilis	Diamide	FHUC_BACSU	FHUC	Iron-hydroxamate import ATP-binding protein FhuC	269	29.955	TNKPVC*LTYDLIK
P96503	B.subtilis	Diamide	FLIW_BACSU	FLIW	Flagellar assembly factor FliW	143	16.17	HPIGGESC*
P55180	B.subtilis	Diamide	GALE_BACSU	GALE	UDP-glucose 4-epimerase	339	37.009	RPGDIATC*FADPAK
P39816	B.subtilis	Diamide	PTW3C_BACSU	GAMP	Putative PTS system glucosamine-specific EIICBA component	631	68.145	VTVHQPSQVC*K
O34425	B.subtilis	Diamide	G3P2_BACSU	GAPB	Glyceraldehyde-3-phosphate dehydrogenase 2	340	37.476	AC*GESIIPTTTGAAK
O34425	B.subtilis	Diamide	G3P2_BACSU	GAPB	Glyceraldehyde-3-phosphate dehydrogenase 3	340	37.476	HVIISNASC(0.755)TTNC(0.245)LAPVVK
P94535	B.subtilis	Diamide	GLCD_BACSU	GLCD	Glycolate oxidase subunit GlcD	470	50.936	ILTIC*SEHR
O31691	B.subtilis	Diamide	GLCT_BACSU	GLCT	PtsGHI operon antiterminator	281	32.755	NEYPLC*YNTAWK
P12425	B.subtilis	Diamide	GLN1A_BACSU	GLNA	Glutamine synthetase	444	50.278	GGYFDLAPTDLGENC*R
P20668	B.subtilis	Diamide	GLTC_BACSU	GLTC	HTH-type transcriptional regulator GltC	300	34.047	EMAIDTC*K
P22250	B.subtilis	Diamide	SYE_BACSU	GLTX	Glutamate--tRNA ligase	483	55.722	C(0.014)YC(0.986)TEEELEK
P42100	B.subtilis	Diamide	GLXK_BACSU	GLXK	Glycerate kinase	382	39.4	LEVAC*DVDNPLTGPK
P39148	B.subtilis	Diamide	GLYA_BACSU	GLYA	Serine hydroxymethyltransferase	415	45.5)	YYGGC*EHVDVVEDIAR
Q5HFJ5	B.subtilis	Diamide	SYG_STAAC	GLYS	Glycine--tRNA ligase	463	53.62	IIDDEGIVC*PVSK
Q5HFJ5	B.subtilis	Diamide	SYG_STAAC	GLYS	Glycine--tRNA ligase	463	53.62	YIPYC*IEPSLGADR
O05509	B.subtilis	Diamide	GMUR_BACSU	GMUR	HTH-type transcriptional regulator GmuR	237	27.374	SDHIDQQHLGC*K
P80859	B.subtilis	Diamide	6PGD_BACSU	GNDA	6-phosphogluconate dehydrogenase, NADP-dependent, decarboxylating	469	51.775	VDGEPC*TTYIGPDGAGHYVK
P50735	B.subtilis	Diamide	GUDB_BACSU	GUDB	Cryptic catabolic NAD-specific glutamate dehydrogenase GudB	427	47.34	C*GIIDLPYGGGK
P50735	B.subtilis	Diamide	GUDB_BACSU	GUDB	Cryptic catabolic NAD-specific glutamate dehydrogenase GudB	427	47.34	GVTIC*IK
O34483	B.subtilis	Diamide	HPRK_BACSU	HPRK	HPr kinase/phosphorylase	310	34.7	LVADDC*VEIR
Q45477	B.subtilis	Diamide	SYI_BACSU	ILES	Isoleucine--tRNA ligase	921	104.845	LC*EEYAWK
P55872	B.subtilis	Diamide	IF3_BACSU	INFC	Translation initiation factor IF-3	173	19.732	FSEAC*AEVATVETKPK
P42418	B.subtilis	Diamide	IOLH_BACSU	IOLH	Protein IolH	289	33.524	EDFC*PFYK
P54482	B.subtilis	Diamide	ISPG_BACSU	ISPG	4-hydroxy-3-methylbut-2-en-1-yl diphosphate synthase	377	40.583	VAVLGC*AVNGPGEAR
P54482	B.subtilis	Diamide	ISPG_BACSU	ISPG	4-hydroxy-3-methylbut-2-en-1-yl diphosphate synthase	377	40.583	LAEAGC*QIVR
P54473	B.subtilis	Diamide	ISPH_BACSU	ISPH	4-hydroxy-3-methylbut-2-enyl diphosphate reductase	314	35	GLVAIDATC*PDVTK
Q08429	B.subtilis	Diamide	KAPB_BACSU	KAPB	Kinase-associated lipoprotein B	128	14.669	TGVYIGEITAC*RPQHYLVK
P39760	B.subtilis	Diamide	KTRC_BACSU	KTRC	Ktr system potassium uptake protein C	221	24.348	FGGSIC*K
P13714	B.subtilis	Diamide	LDH_BACSU	LDH	L-lactate dehydrogenase	320	34.8	TSYGTYEDC*K
P46318	B.subtilis	Diamide	PTJB_BACSU	LICB	Lichenan-specific phosphotransferase enzyme IIB component	102	10.955	GVPVDVINTVHYGTC*NGAEVLK
P46320	B.subtilis	Diamide	LICH_BACSU	LICH	Probable 6-phospho-beta-glucosidase	442	48.711	ALNVIPC*GYHR
O32129	B.subtilis	Diamide	LIPA_BACSU	LIPA	Lipoyl synthase	298	33.921	ENNLHTVC*EEAK
O32129	B.subtilis	Diamide	LIPA_BACSU	LIPA	Lipoyl synthase	298	33.921	GFSHC*EAGPLVR
O32129	B.subtilis	Diamide	LIPA_BACSU	LIPA	Lipoyl synthase	298	33.921	NLHTVC*EEAK
O31631	B.subtilis	Diamide	METI_BACSU	METI	Cystathionine gamma-synthase/O-acetylhomoserine -lyase	373	41.705	IANGVC*NR
O35020	B.subtilis	Diamide	MNMA_BACSU	MNMA	tRNA-specific 2-thiouridylase MnmA	371	41.918	TPNPDVLC*NK
P54462	B.subtilis	Diamide	MTAB_BACSU	MTAB	Threonylcarbamoyladenosine tRNA methylthiotransferase MtaB	451	51.658	ATVAFHTLGC*K
P70965	B.subtilis	Diamide	MURA1_BACSU	MURAA	UDP-N-acetylglucosamine 1-carboxyvinyltransferase 1	436	46.7	VALPGGC*AIGSR
Q07428	B.subtilis	Diamide	NRGB_BACSU	NRGB	Nitrogen regulatory PII-like protein	116	12.822	IGVTSLTFSNVHGC*GLQK
P52999	B.subtilis	Diamide	PAND_BACSU	PAND	Aspartate 1-decarboxylase	127	13.9	GSGVIC*LNGAAAR
P54418	B.subtilis	Diamide	PCKA_BACSU	PCKA	Phosphoenolpyruvate carboxykinase [ATP]	527	58.272	C*IHLSEEKEPQIFNAIR
O34529	B.subtilis	Diamide	PFKA_BACSU	PFKA	ATP-dependent 6-phosphofructokinase	319	34.254	C*VGIQNNK
P13792	B.subtilis	Diamide	PHOP_BACSU	PHOP	Alkaline phosphatase synthesis transcriptional regulatory protein PhoP	240	27.598	LDGIEVC*K
P40806	B.subtilis	Diamide	PKSJ_BACSU	PKSJ	Polyketide synthase PksJ	5043	562.814	C*GIGSVK
P13267	B.subtilis	Diamide	DPO3_BACSU	POLC	DNA polymerase III PolC-type	1437	162.663	LVQGC*TGVK
P13267	B.subtilis	Diamide	DPO3_BACSU	POLC	DNA polymerase III PolC-type	1437	162.663	NNNVPDWYIDSC*K
P35137	B.subtilis	Diamide	PPIB_BACSU	PPIB	Peptidyl-prolyl cis-trans isomerase B	143	15.256	VIPGFVSQGGC*PHGTGTGGPGYTIK
P35137	B.subtilis	Diamide	PPIB_BACSU	PPIB	Peptidyl-prolyl cis-trans isomerase B	143	15.256	C*ETEGNPHTHEAGALSMAHAGK
P39821	B.subtilis	Diamide	PROA_BACSU	PROA	Gamma-glutamyl phosphate reductase	415	45.252	GDELVC*ELHPSSK
P39822	B.subtilis	Diamide	PSD_BACSU	PSD	Phosphatidylserine decarboxylase proenzyme	263	29.69	DYSFAELTGC*K
P46341	B.subtilis	Diamide	PSTB2_BACSU	PSTB2	Phosphate import ATP-binding protein PstB 2	269	30.003	NAVTALIGPSGC*GK
P29726	B.subtilis	Diamide	PURA_BACSU	PURA	Adenylosuccinate synthetase	430	47.9	YVC*DTSVVLNDALDEGRR
P37572	B.subtilis	Diamide	RADA_BACSU	RADA	DNA repair protein RadA homolog	458	49.483	EC*TAELMK
O31743	B.subtilis	Diamide	RBGA_BACSU	RBGA	Ribosome biogenesis GTPase A	282	31.986	GC*LMSGGLINYDK
O32044	B.subtilis	Diamide	RECJ_BACSU	RECJ	Single-stranded-DNA-specific exonuclease RecJ	786	88.023	NESSQLDC*VGFNK
O54408	B.subtilis	Diamide	RELA_BACSU	RELA	GTP pyrophosphokinase	734	84.824	EDC*PNVK
P17618	B.subtilis	Diamide	RIBD_BACSU	RIBD	Riboflavin biosynthesis protein RibD	361	39.305	ADNPSLTC*R
P17622	B.subtilis	Diamide	RIBT_BACSU	RIBT	Protein RibT	124	14.574	C*QGQQDQDISYNN
O31503	B.subtilis	Diamide	RLMCD_BACSU	RLMCD	23S rRNA )-methyltransferase RlmCD	459	51.819	VVYVSC*NPGTLAR
O31503	B.subtilis	Diamide	RLMCD_BACSU	RLMCD	23S rRNA )-methyltransferase RlmCD	459	51.819	TDAPC*PIYK
O31760	B.subtilis	Diamide	RNJ2_BACSU	RNJB	Ribonuclease J2	555	61.175	FDQTPALNQTC*DIGEIAK
P28619	B.subtilis	Diamide	RNPH_BACSU	RPH	Ribonuclease PH	245	26.681	VIC*NASVEDR
O34687	B.subtilis	Diamide	RL32_BACSU	RPMF	50S ribosomal protein L32	59	6.729	AC*GSYNGK
P12878	B.subtilis	Diamide	RS14_BACSU	RPSN1	30S ribosomal protein S14	61	7.246	C*GRPHSVIR
P21475	B.subtilis	Diamide	RS18_BACSU	RPSR	30S ribosomal protein S18	79	8.97	VC*YFTSNGITHIDYK
P42411	B.subtilis	Diamide	RSBT_BACSU	RSBT	Serine/threonine-protein kinase RsbT	133	14.349	MNDQSC*VR
P17906	B.subtilis	Diamide	RSBX_BACSU	RSBX	Phosphoserine phosphatase RsbX	199	22.144	QFTYC*SVGNVR
P54457	B.subtilis	Diamide	IOJAP_BACSU	RSFS	Ribosomal silencing factor RsfS	118	13.299	IAAAAC*DDK
Q45588	B.subtilis	Diamide	RSIW_BACSU	RSIW	Anti-sigma-W factor RsiW	208	23.341	DEHVLNEHLETC*EK
P07819	B.subtilis	Diamide	SCRB_BACSU	SACA	Sucrose-6-phosphate hydrolase	479	54.814	NGC*YSGSAVTK
P08065	B.subtilis	Diamide	SDHA_BACSU	SDHA	Succinate dehydrogenase flavoprotein subunit	586	65.152	EIFDVC*VNQK
O34632	B.subtilis	Diamide	SIRB_BACSU	SIRB	Sirohydrochlorin ferrochelatase	261	28.835	AQQEAAAFLEGC*K
P51834	B.subtilis	Diamide	SMC_BACSU	SMC	Chromosome partition protein Smc	1186	135.513	AAC*ETEFAR
P51834	B.subtilis	Diamide	SMC_BACSU	SMC	Chromosome partition protein Smc	1186	135.513	SGESEFLINNQPC*R
P71088	B.subtilis	Diamide	SP0M_BACSU	SPO0M	Sporulation-control protein spo0M	258	29.733	LNEADC*EQAPYFQR
P37470	B.subtilis	Diamide	PTH_BACSU	SPOVC	Peptidyl-tRNA hydrolase	188	20.872	AC*EASLSK
P27206	B.subtilis	Diamide	SRFAA_BACSU	SRFAA	Surfactin synthase subunit 1	3587	402.146	TAAVLC*ER
Q04747	B.subtilis	Diamide	SRFAB_BACSU	SRFAB	Surfactin synthase subunit 2	3583	400.944	DC*ETEQR
Q04747	B.subtilis	Diamide	SRFAB_BACSU	SRFAB	Surfactin synthase subunit 3	3583	400.944	ALAAPETALEESLC*R
Q04747	B.subtilis	Diamide	SRFAB_BACSU	SRFAB	Surfactin synthase subunit 4	3583	400.944	DTSSVLC*ELTAEDTK
P80886	B.subtilis	Diamide	SUCC_BACSU	SUCC	Succinyl-CoA ligase [ADP-forming] subunit beta	385	41.372	C*DVIAEGVVEATR
P80865	B.subtilis	Diamide	SUCD_BACSU	SUCD	Succinyl-CoA ligase [ADP-forming] subunit alpha	300	31.382	NLFETC*K
P80865	B.subtilis	Diamide	SUCD_BACSU	SUCD	Succinyl-CoA ligase [ADP-forming] subunit alpha	300	31.382	LIGPNCPGVITPEEC*K
P80865	B.subtilis	Diamide	SUCD_BACSU	SUCD	Succinyl-CoA ligase [ADP-forming] subunit alpha	300	31.382	LIGPNC*PGVITPEECK
O32113	B.subtilis	Diamide	SUFA_BACSU	SUFA	Uncharacterized protein SufA	120	12.751	TATNAGKPEEC*
O32113	B.subtilis	Diamide	SUFA_BACSU	SUFA	Uncharacterized protein SufA	120	12.751	GGGC*SGLSYGMGFEHEK
O32162	B.subtilis	Diamide	SUFB_BACSU	SUFB	FeS cluster assembly protein SufB	465	52.73	YPAC*ILK
O32162	B.subtilis	Diamide	SUFB_BACSU	SUFB	FeS cluster assembly protein SufB	465	52.73	SNIEC*DTLIMDNK
O32163	B.subtilis	Diamide	SUFU_BACSU	SUFU	Zinc-dependent sulfurtransferase SufU	147	16.166	C*ATLSWK
O34744	B.subtilis	Diamide	SUMT_BACSU	SUMT	Uroporphyrinogen-III C-methyltransferase	257	28.516	EQADLIYC*GK
O31986	B.subtilis	Diamide	SUNS_BACSU	SUNS	SPBc2 prophage-derived glycosyltransferase SunS	422	49.765	C*DFPDVEIK
O31986	B.subtilis	Diamide	SUNS_BACSU	SUNS	SPBc2 prophage-derived glycosyltransferase SunS	422	49.765	C*VDVDYFR
O32266	B.subtilis	Diamide	SWRAA_BACSU	SWRAA	Swarming motility protein SwrAA	117	13.897	YLVNYTNVESVNDINEEC*AK
P27623	B.subtilis	Diamide	TAGD_BACSU	TAGD	Glycerol-3-phosphate cytidylyltransferase	129	15.272	DQC*EVVYLPR
P18255	B.subtilis	Diamide	SYT1_BACSU	THRS	Threonine--tRNA ligase 1	643	73.515	LQC*EGLR
P80864	B.subtilis	Diamide	TPX_BACSU	TPX	Probable thiol peroxidase	167	18.216	WC*GANGIDK
P39794	B.subtilis	Diamide	PTTBC_BACSU	TREP	PTS system trehalose-specific EIIBC component	470	50	QIVEAVGGAENIAAATHC*VTR
Q07836	B.subtilis	Diamide	WAPI_BACSU	WAPI	Immunity protein WapI	142	16.429	SNSNLFEINC*NEEK
Q07836	B.subtilis	Diamide	WAPI_BACSU	WAPI	Immunity protein WapI	142	16.429	IKDDC*IELELTPR
O34380	B.subtilis	Diamide	YBCI_BACSU	YBCI	Uncharacterized protein YbcI	124	13.863	LC*NDLEK
O31457	B.subtilis	Diamide	TRHO_BACSU	YBFQ	tRNA uridine(34) hydroxylase	322	37.265	DYFTGEPC*ER
O31457	B.subtilis	Diamide	TRHO_BACSU	YBFQ	tRNA uridine(34) hydroxylase	322	37.265	EQHLAFC*K
O31457	B.subtilis	Diamide	TRHO_BACSU	YBFQ	tRNA uridine(34) hydroxylase	322	37.265	ILTYC*TGGVR
O31457	B.subtilis	Diamide	TRHO_BACSU	YBFQ	tRNA uridine(34) hydroxylase	322	37.265	MIC*TPENEYK
P42246	B.subtilis	Diamide	YCBN_BACSU	YCBN	Uncharacterized ABC transporter ATP-binding protein YcbN	307	34.503	AC*FVLEK
P94391	B.subtilis	Diamide	ROCA2_BACSU	YCGN	1-pyrroline-5-carboxylate dehydrogenase 2	515	56.308	NC*TGAIVGYHPFGGFK
P37518	B.subtilis	Diamide	YCHF_BACSU	YCHF	Ribosome-binding ATPase YchF	366	40.069	APEC*AGIIHSDFER
P94420	B.subtilis	Diamide	YCLP_BACSU	YCLP	Uncharacterized ABC transporter ATP-binding protein YclP	252	28.475	YLDQLSGGQC*QR
P80238	B.subtilis	Diamide	GS26_BACSU	YDAG	General stress protein 26	140	15.886	EDPELC*VLR
O34939	B.subtilis	Diamide	YDIO_BACSU	YDIO	Probable BsuMI modification methylase subunit YdiO	427	48.909	IDFILAGPPC*QGHSDLNNHTR
O35025	B.subtilis	Diamide	YDIR_BACSU	YDIR	Type-2 restriction enzyme BsuMI component YdiR	313	35.311	FC*NGEER
O34768	B.subtilis	Diamide	YDJE_BACSU	YDJE	Uncharacterized sugar kinase YdjE	320	34.256	VGALVC*TK
P54617	B.subtilis	Diamide	PSPA_BACSU	YDJF	Phage shock protein A homolog	227	25.142	REYHEC*QADMEK
O34434	B.subtilis	Diamide	YDJG_BACSU	YDJG	Uncharacterized protein YdjG	341	38.324	VHQYEEGDYIC*TETEHFEAFR
O34759	B.subtilis	Diamide	YDJO_BACSU	YDJO	Uncharacterized protein YdjO	69	7.847	EDVSTWEC*TK
O34909	B.subtilis	Diamide	YERA_BACSU	YERA	Putative adenine deaminase YerA	580	66.646	ENGC*DLK
O34909	B.subtilis	Diamide	YERA_BACSU	YERA	Putative adenine deaminase YerA	580	66.646	AEEIHTIDC*EGK
Q7BVT7	B.subtilis	Diamide	YERC_BACSU	YERC	Uncharacterized protein YerC	104	12.032	DLEEC*YR
Q7BVT7	B.subtilis	Diamide	YERC_BACSU	YERC	Uncharacterized protein YerC	104	12.032	C*LNYGNDAYEMALDR
O31513	B.subtilis	Diamide	YESJ_BACSU	YESJ	Uncharacterized N-acetyltransferase YesJ	180	20.343	LDC*VADSDALHSFYR
O31545	B.subtilis	Diamide	YFJO_BACSU	YFJO	Uncharacterized RNA methyltransferase YfjO	466	52.132	FVYVSC*NPSTLAK
O34510	B.subtilis	Diamide	YFMF_BACSU	YFMF	Fe-citrate import ATP-binding protein YfmF	266	29.458	ITALIGANGC*GK
O34750	B.subtilis	Diamide	YFML_BACSU	YFML	Probable ATP-dependent RNA helicase YfmL	376	42.189	HQYLIC*DQR
Q796Z1	B.subtilis	Diamide	YGAC_BACSU	YGAC	UPF0374 protein YgaC	176	21.14	STEMC*VIGANDR
P54608	B.subtilis	Diamide	YHCX_BACSU	YHCX	Hydrolase YhcX	513	60.218	DC*FPGMEPWK
P54608	B.subtilis	Diamide	YHCX_BACSU	YHCX	Hydrolase YhcX	513	60.218	VFDTDC*GK
P94443	B.subtilis	Diamide	PADR_BACSU	PADR	Negative transcription regulator PadR	182	21.222	AYFISC*LSR
P52998	B.subtilis	Diamide	PANC_BACSU	PANC	Pantothenate synthetase	286	31.958	TDVLC*GR
P39610	B.subtilis	Diamide	PDXK_BACSU	PDXK	Pyridoxine kinase	271	29.017	NVVIDPVMVC*K
P28367	B.subtilis	Diamide	RF2_BACSU	PRFB	Peptide chain release factor 2	366	42.073	ITHLPTNVVVTC*QTER
P20166	B.subtilis	Diamide	PTG3C_BACSU	PTSG	PTS system glucose-specific EIICBA component	699	75.525	HLDAC*ITR
P08838	B.subtilis	Diamide	PT1_BACSU	PTSI	Phosphoenolpyruvate-protein phosphotransferase	570	63.079	LC*LEEQEIFR
P36945	B.subtilis	Diamide	RBSK_BACSU	RBSK	Ribokinase	293	31.138	AASLSVC*SFGAQGGMPTR
P42919	B.subtilis	Diamide	RL2_BACSU	RPLB	50S ribosomal protein L2	277	30.274	MILSAC*R
O34967	B.subtilis	Diamide	RL31B_BACSU	RPME	50S ribosomal protein L31	82	7.444	C*AC*GNEFETGSVK
P05306	B.subtilis	Diamide	PTSBC_BACSU	SACP	PTS system sucrose-specific EIIBC component	461	49.397	ENIISAAHC*ATR
P35155	B.subtilis	Diamide	SCPB_BACSU	SCPB	Segregation and condensation protein B	197	22.024	ALLC*EVGR
P25052	B.subtilis	Diamide	TENA_BACSU	TENA	Aminopyrimidine aminohydrolase	236	27.417	EVEEC*GASR
O32053	B.subtilis	Diamide	TGT_BACSU	TGT	Queuine tRNA-ribosyltransferase	381	43.615	GVDMFDC*VLPTR
P96583	B.subtilis	Diamide	TOP3_BACSU	TOPB	DNA topoisomerase 3	727	81.477	FNAQLSC*GR
P80700	B.subtilis	Diamide	EFTS_BACSU	TSF	Elongation factor Ts	293	32.511	TGAGMMDC*K
P33166	B.subtilis	Diamide	EFTU_BACSU	TUF	Elongation factor Tu	396	43.383	HYAHVDC*PGHADYVK
P18579	B.subtilis	Diamide	MURB_BACSU	MURB	UDP-N-acetylenolpyruvoylglucosamine reductase	303	32.808	NTQPYSSPC*AGSIFR
O07579	B.sutbilis	Diamide	YHDJ_BACSU	YHDJ	Uncharacterized N-acetyltransferase YhdJ	142	16.364	LEAC*VQK
O07614	B.sutbilis	Diamide	YHFO_BACSU	YHFO	Uncharacterized N-acetyltransferase YhfO	149	16.748	C*LTLQTEHHNR
A0A0D1J8D5	B.sutbilis	Diamide	A0A0D1J8D5_STAAU	YIBN	Putative sulfur transferase	128	14.803	KDQPVYLC*DANGIASYR
X5DRY1	B.sutbilis	Diamide	X5DRY1_STAAU	YIGZ	ABC transporter	213	23.868	EAVPC*IVTLNYDQTGK
X5DRY1	B.sutbilis	Diamide	X5DRY1_STAAU	YIGZ	ABC transporter	213	23.868	LDVHNAC*VVVTR
O06724	B.sutbilis	Diamide	YISK_BACSU	YISK	Fumarylacetoacetate hydrolase family protein	301	33.113	SLTGGC*PMGPYIVTK
O06743	B.sutbilis	Diamide	YITH_BACSU	YITH	Uncharacterized N-acetyltransferase YitH	282	31.067	LC*GQAGWPDYGEQELK
O31629	B.sutbilis	Diamide	YJCG_BACSU	YJCG	Putative phosphoesterase YjcG	171	19.661	ASFEC*AEEK
O31648	B.sutbilis	Diamide	YJDG_BACSU	YJDG	Uncharacterized N-acetyltransferase YjdG	168	19.234	C*EHDNLGSQK
O31648	B.sutbilis	Diamide	YJDG_BACSU	YJDG	Uncharacterized N-acetyltransferase YjdG	168	19.234	GYC*VEAAQK
P80861	B.sutbilis	Diamide	YJLD_BACSU	YJLD	NADH dehydrogenase	392	39.399	IYNC*DEPK
O34334	B.sutbilis	Diamide	YJOA_BACSU	YJOA	Uncharacterized protein YjoA	154	17.793	C*QSNQIVSHFLSHR
O34454	B.sutbilis	Diamide	YKAA_BACSU	YKAA	UPF0111 protein YkaA	205	23.844	IKEYEHSC*DNLHR
P39759	B.sutbilis	Diamide	YKQA_BACSU	YKQA	Putative gamma-glutamylcyclotransferase YkqA	277	31.659	DGC*AGFTK
Q45497	B.sutbilis	Diamide	YKTA_BACSU	YKTA	UPF0223 protein YktA	88	10.477	LC*GEFEEQSTYSPYR
O35014	B.sutbilis	Diamide	YKUI_BACSU	YKUI	Uncharacterized EAL-domain containing protein YkuI	407	47.957	LAEELTDC*SFR
O34331	B.sutbilis	Diamide	YLBH_BACSU	YLBH	Putative rRNA methyltransferase YlbH	184	20.471	GFEHC*IFVDR
O34318	B.sutbilis	Diamide	YLOU_BACSU	YLOU	General stress protein, Gls24 family	120	13.345	AVEC*YGIVGMASR
O31764	B.sutbilis	Diamide	YMFF_BACSU	YMFF	Probable inactive metalloprotease YmfF	426	48.204	LIQEMC*K
P94482	B.sutbilis	Diamide	YNAD_BACSU	YNAD	Uncharacterized N-acetyltransferase YnaD	170	20.363	IIATC*QPENIPSYR
O31806	B.sutbilis	Diamide	YNDB_BACSU	YNDB	Uncharacterized protein YndB	144	16.12	EGQEFHLQSPFGPSPC*K
Q45063	B.sutbilis	Diamide	YNER_BACSU	YNER	Uncharacterized protein YneR	95	10.833	YGGC*SNVQK
Q45065	B.sutbilis	Diamide	YNET_BACSU	YNET	Uncharacterized protein YneT	135	14.989	TVIMDLC*IK
P81102	B.sutbilis	Diamide	YODC_BACSU	YODC	Putative NADH nitroreductase YodC	202	22.34	GYDTC*AIGGFNK
O32000	B.sutbilis	Diamide	YOKG_BACSU	YOKG	SPBc2 prophage-derived pesticidal crystal protein-like YokG	357	40.743	LLSC*VNK
O31847	B.sutbilis	Diamide	YOZO_BACSU	YOZO	Uncharacterized protein YozO	114	13.138	VDQIC*FTNK
P50736	B.sutbilis	Diamide	YPDA_BACSU	YPDA	Uncharacterized protein YpdA	324	36.409	MEFGAC*VEK
P54170	B.sutbilis	Diamide	YPHP_BACSU	YPHP	UPF0403 protein YphP	144	15.875	NLTAAFDAHC*
P50840	B.sutbilis	Diamide	YPSC_BACSU	YPSC	Putative RNA methyltransferase YpsC	385	43.507	DLGYEC*K
P50840	B.sutbilis	Diamide	YPSC_BACSU	YPSC	Putative RNA methyltransferase YpsC	385	43.507	STLASVPDC*QR
P35156	B.sutbilis	Diamide	YPUI_BACSU	YPUI	Uncharacterized protein YpuI	179	20.351	KDTWC*ENSR
P50831	B.sutbilis	Diamide	YPVA_BACSU	YPVA	Probable ATP-dependent helicase YpvA	641	74.3	SHEQYLC*LK
P50848	B.sutbilis	Diamide	CBP1_BACSU	YPWA	Carboxypeptidase 1	501	58.175	EYVILC*SK
P54453	B.sutbilis	Diamide	YQEH_BACSU	YQEH	Uncharacterized protein YqeH	366	40.999	ENVIC*QR
P54484	B.sutbilis	Diamide	YQGA_BACSU	YQGA	Cell wall-binding protein YqgA	142	15.353	AEAASSGWQPVSGISGC*K
P54510	B.sutbilis	Diamide	YQHL_BACSU	YQHL	Uncharacterized protein YqhL	126	14.565	NGC*TEIYNLK
P54518	B.sutbilis	Diamide	YQHT_BACSU	YQHT	Uncharacterized peptidase YqhT	353	38.12	GYC*SDITR
P54549	B.sutbilis	Diamide	YQJL_BACSU	YQJL	Uncharacterized protein YqjL	253	28.172	TYTIDGC*AFHTQHR
O32034	B.sutbilis	Diamide	TRHP1_BACSU	YRRO	Uncharacterized protease YrrO	422	47.629	VIDAYC*ADPENFVIQK
P94512	B.sutbilis	Diamide	PSP_BACSU	YSAA	Putative uncharacterized hydrolase YsaA	260	29.581	GKPDVSIFEHC*LK
P94558	B.sutbilis	Diamide	IXTPA_BACSU	YSNA	Non-canonical purine NTP pyrophosphatase	198	21.933	C*ALAVSIPGEETK
P94559	B.sutbilis	Diamide	YSNB_BACSU	YSNB	Putative metallophosphoesterase YsnB	169	18.86	GNC*DFAGDFK
C0SPB0	B.sutbilis	Diamide	YTCI_BACSU	YTCI	Uncharacterized acyl--CoA ligase YtcI	529	59.325	EC*AVVASPDEIR
O34924	B.sutbilis	Diamide	YTOP_BACSU	YTOP	Putative aminopeptidase YtoP	357	39.237	LVTAC*DK
O34943	B.sutbilis	Diamide	YTPR_BACSU	YTPR	Putative tRNA-binding protein YtpR	201	21.696	GVPSSGMIC*SAK
A0A164WPW2	B.sutbilis	Diamide	A0A164WPW2_BACIU	YTQA	Fe-S oxidoreductase	322	37.8	VALDGGFDC*PNR
O35008	B.sutbilis	Diamide	YTQA_BACSU	YTQA	Putative protein YtqA	322	36.764	AHDFNC*YVEGVNK
O34962	B.sutbilis	Diamide	MAO4_BACSU	YTSJ	Probable NAD-dependent malic enzyme 4	410	43.667	DLSLAYSPGVAEPC*KDIHEDINK
O34553	B.sutbilis	Diamide	YTSP_BACSU	YTSP	Protein YtsP	163	18.068	GVC*GTAYANGK
O34553	B.sutbilis	Diamide	YTSP_BACSU	YTSP	Protein YtsP	163	18.068	EEDGQLVLGPFQGLPAC*VR
O32072	B.sutbilis	Diamide	YTWF_BACSU	YTWF	Uncharacterized protein YtwF	103	11.835	EYVFIC*R
O32099	B.sutbilis	Diamide	BZRD_BACSU	YUED	Benzil reductase -benzoin forming)	243	27.109	GWSAYC*SSK
O32103	B.sutbilis	Diamide	YUIH_BACSU	YUIH	Uncharacterized oxidoreductase YuiH	198	23.036	AC*DIAEK
P71071	B.sutbilis	Diamide	YUKD_BACSU	YUKD	Uncharacterized ubiquitin-like protein YukD	79	9.076	VFSGEC*K
O32188	B.sutbilis	Diamide	YUSV_BACSU	YUSV	Probable siderophore transport system ATP-binding protein YusV	275	30.494	C*IVQEAAFTSHG
O32127	B.sutbilis	Diamide	YUTD_BACSU	YUTD	Uncharacterized protein conserved in bacteria	91	15.401	EC*FNEEQFIAR15.401
O32119	B.sutbilis	Diamide	YUTI_BACSU	YUTI	Putative nitrogen fixation protein YutI	111	12.424	DGGDC*ELVDVDEGIVK
O32117	B.sutbilis	Diamide	YUTJ_BACSU	YUTJ	NADH dehydrogenase-like protein YutJ	355	39.604	NPYHC*LK
O32248	B.sutbilis	Diamide	YVBK_BACSU	YVBK	Uncharacterized N-acetyltransferase YvbK	155	17.745	HYDEDIFENGIQC*R
P39807	B.sutbilis	Diamide	YVYF_BACSU	YVYF	Uncharacterized protein YvyF	139	16.232	GELANC*PK
P39807	B.sutbilis	Diamide	YVYF_BACSU	YVYF	Uncharacterized protein YvyF	139	16.232	IQITHLPNLAYPC*ER
P39807	B.sutbilis	Diamide	YVYF_BACSU	YVYF	Uncharacterized protein YvyF	139	16.232	AC*QSDIK
P39583	B.sutbilis	Diamide	YWAC_BACSU	YWAC	GTP pyrophosphokinase YwaC	210	24.6	KGC*EITTK
P39644	B.sutbilis	Diamide	BACG_BACSU	YWFH	Bacilysin biosynthesis oxidoreductase YwfH	259	28.022	IESQC*GR
P39651	B.sutbilis	Diamide	YWFO_BACSU	YWFO	Uncharacterized protein YwfO	433	50.974	DLIC*DGTK
P96716	B.sutbilis	Diamide	YWQD_BACSU	YWQD	Tyrosine-protein kinase YwqD	237	25.79	EALATC*K
P96716	B.sutbilis	Diamide	YWQD_BACSU	YWQD	Tyrosine-protein kinase YwqD	237	25.79	SVMITSAC*PGEGK
P54947	B.sutbilis	Diamide	YXEH_BACSU	YXEH	Putative phosphatase YxeH	270	30.223	IVLC*TGR
P42319	B.sutbilis	Diamide	YXJH_BACSU	YXJH	Uncharacterized protein YxjH	377	42.674	AFYDAGC*R
P94352	B.sutbilis	Diamide	YXJI_BACSU	YXJI	Uncharacterized protein YxjI	162	18.827	TVC*EVTK
P37478	B.sutbilis	Diamide	WALR_BACSU	YYCF	Transcriptional regulatory protein YycF	235	27.226	DGVEVC*R
Q45600	B.sutbilis	Diamide	YYDB_BACSU	YYDB	Uncharacterized metallophosphoesterase-like protein YydB	481	56.461	VLNIAIGHHTLGC*IESSER
Q45598	B.sutbilis	Diamide	YYDD_BACSU	YYDD	Uncharacterized protein YydD	586	69.107	IQNEIFENEHIC*K
P54479	B.sutbilis	Diamide	ZUR_BACSU	ZUR	Zinc-specific metallo-regulatory protein	145	16.637	LC*DDLDGYQVSGHK
