# Supplementary material for: Profiling the Site of Protein CoAlation and Coenzyme A Stabilization Interactions
Source: Antioxidants (Basel). 2022 Jul 14;11(7):1362. doi: 10.3390/antiox11071362 (PMC9312308; doi:10.3390/antiox11071362)
Supplement: Supplementary file 1 [file antioxidants-11-01362-s001.zip › Table S3.xlsx]

## Sheet: Sheet1
N°	PBD code	Type	Protein (+Organism)	Resolution (Chain)	Cysteamine			Pantothenic acid							3'-phosphorylated ADP							Residues surrounding CoAlated Cys		CoAlated Cys and ±1-6 aa
								β-alanine			Pantoic acid
					Thiol group (-SH)	Ethylene group (-C2H4)	Amide (-NH 1)	Amide (O - 1)	Ethylene group (-C2H4)	Amide (-NH 2)	Amide (O - 2)	Hydroxyl group (-OH)	Methyl group 1 (-CH3)	Methyl group 2 (-CH3)	β-phosphate	α-phosphate	3'-phosphate	Ribose ring	Ribose hydroxyl group	Adenine ring	Amino group (-NH2)
1	6GZT	1	Effector protein ChlaDUB1 (Chlamydia trachomatis )	2.5 Å (A)	Cys345 (S-S)	Val271	Ser274*			―	Gly272*/Gly342* via H2O		―		Ala273*	His249/Ala273*/Gly272	Lys268	―	Lys268	Leu265	Thr261(Thr261)/Gln264/His249 (Cation-Pi interaction)	His275/Gln338/CoA		RGSGSSCGAWCCQ
2	5YO9	1	3-Oxoacylacyl-carrier-protein synthase III family protein (Acinetobacter baumannii)	2 Å (B)	Cys264 (S-S)	―	―	Phe 352 (-OH) and Asn324 (-NH2) via H2O	Val259	Gly256*	Asn294	―	―		―	Arg257	Arg50	―	Arg193	Arg193, Ser53*/Phe56	Ser52, Arg193	Val263/Phe260/Met297/Ile301/CoA		KVFKDVCPLVAKI
	5ayv																			Asp194 (O) via H2O
3	6PCC	1	3-oxoadipyl-CoA thiolase (Pseudomonas putida)	1.96 Å (A)	Cys 90 (S-S)	Ala324	Gly254 and Ala356 via H2O	―	―	Ser253	Arg136 via H2O	Ser253	Ala252		Val255 via H2O/H2O	Val255 and CoA via H2O/H2O	―	―	Arg226	Leu234,Leu237,Arg226/Thr229	Thr229	Leu358/Met385/Leu89/Ser92/Arg88/Ala91/H2O/CoA		VTLNRLCASGMDA
	4eqw											Ser253,Val255, Ala249 and Ala252 via H2O								Arg226 via H2O	Gln189, Gly250 via H2O/Arg226 via H2O/H2O
4	7C4F	1	N-acetyltransferase VipF (Legionella pneumophila)	1.78 Å (A)	Cys167 (S-S)	Ala218	Ile217*	H2O	Val252	H2O	Tyr263	Ala259*	Ile217		Gly225*/Gly229*/Glu223*	Gly227*/Ser230*(main chain and side chain)	Asn261	―	Ser230/Leu262* via H2O	Ser230/Tyr143	―	Leu163*/Ala218/CoA		CGLDEVCFPDKNQ
															Glu223*/Lys226*/Phe228* CoA (-OH) via H2O	Glu223*/Lys226*/Phe228* CoA (-OH) via H2O	Lys258/Leu262* CoA (-OH) via H2O			[Gly227* CoA (-N) via H2O]
5	1S7L	1	N-acetyltransferase domain-containing protein (Salmonella enterica subsp.)	2.3 Å (A)	Cys134 (S-S)	Tyr98	Tyr98*	Ser38/Asn138	Trp99	Asn138 via H2O	Leu100*	Gln105/Asn138 via H2O	Tyr98/Leu100/Met110		Gly106*	Gly108*/Ile109*/Met110*/Ser111*(main chain and side chain)	Arg147/H2O	Gly108*	H2O	―	―	Asn170*/[Ile132*/Asn142 via H2O]/Asn138/CoA		RRFVIKCRVDNQA
															Gln105/Ala140* CoA (O) via H2O	Phe104*/Gln107*/Ile109* CoA (O) via H2O	Ala140* CoA (-OH) via H2O
6	7KYE	1	Acetyltransferase PA3944 (Pseudomonas aeruginosa)	1.93 Å (A)	Cys35 (S-S)	Val40/Phe44/Arg106	Leu107* via H2O	―	Phe43	―	Leu107*	―	Trp105/Ala117		Gly113*/H2O	Ala117*/Arg118*/Arg154	H2O	Gly115*	―	H2O	―	Phe31*/Leu48*/CoA		EAFAEMCADPQVM
															Tyr111*/Arg114*/Gly115*/Leu116* CoA (-OH) via H2O	Tyr111*/Arg114*/Gly115*/Leu116* CoA (-OH) via H2O
7	4NV7	1	Arylamine N-acetyltransferase (Mesorhizobium japonicum)	2.02 Å (A)	Cys73 (2.6Å)	Phe204	Phe130*	Ser111 via H2O	Trp42	―	Gly132*	Trp100	Ile209		Ala220*/Arg225*/Ser227 CoA (-OH) via H2O, His299	Trp100/Arg222	H2O	―	―	H2O/Ile169/His229	Glu152	Asn77*/Phe74/His112		GGRGGYCFEHNLL
											Leu133* via H2O
8	3LNB	1	N-acetyltransferase family protein (Bacillus anthracis)	2.01 Å (A)	Cys69 (2.6Å)	Phe126	―	H2O	Phe38/Ala127	H2O	Ser128*(main chain and side chain)	H2O/His129 via H2O	―		His230/Ser232/Lys246	Lys248/H2O	Thr234/Asn237/Lys248	―	H2O	Phe216/Ile221, Pro215	H2O	Asn73*/His108		QKRGGLCYELNSL
															His230/Thr239*/Thr241 CoA (O) via H2O		H2O/Ser232*/Asn237*/Thr239 CoA (-OH) via H2O			H2O/Ala220* CoA (-N) via H2O
9	2VFC	1	Arylamine N-acetyltransferase Nat (Mycobacterium marinum)	2.7 Å (A)	Cys70 (2.8Å)	Phe130	―	―	―	―	Phe130*/Gly132	―	Met209/Ala211		His229	Trp97/H2O	Lys236	―	―	Arg170/Val169/His229	Glu152	Asn74*/Tyr71/His110		RRRGGYCYEHNGL
																				Gly132*/Asn220 CoA (-N) via H2O	Gly132*/Asn220 via H2O
10	1HND	1	3-oxoacyl-[acyl-carrier-protein] synthase 3 (Escherichia coli)	1.6 Å (A)	Cys112 (2.8Å)	Leu189	―	―	Phe213	Gly209	H2O,Asn247	Asn247	Ile156/Thr37		Arg249,Arg36	Asn210/H2O	H2O	H2O,Trp32	Arg151/Arg151 linked via H2O	Thr28,Arg151/Trp32/Thr28,Thr28 and Gly152 via H2O	Arg151,Thr28	His244/Leu189/Ala111		FDVAAACAGFTYA
11	2PFR	1	Arylamine N-acetyltransferase 2 (Homo sapiens)	1.92 Å (A)	Cys68 (2.7Å)	Phe93/Phe217	―	H2O	Phe217	Ser216 via H2O	Ser216*	H2O,@Ser216 linked via H20 (ligplot)	Leu209/Val106/Ser102		Tyr208/Thr214/Gly104*	Thr103	―	―	―	―	Ser287	Trp67/Leu50/Leu69		RNRGGWCLQVNQL
															H2O					Val98/Pro97	H2O
12	6I2U	2	Aurora-A kinase (Homo sapiens)	2.5 Å (A)	Cys290 (S-S)	―	―	―	Phe144	―	Phe144*	Gly145*	Val147		Asn261 and Asp274 (O) via Mg2+/H2O	Asn261 and Asp274 (O) via Mg2+/H2O, CoA (-NH2) via H2O,Asp274	Asn261 andAsp274 (O) via Mg2+/H2O/ Asn261 (O) via H2O.	Gly140	Arg220 and CoA via H20	Arg220 (-NH2) and CoA (-OH) via H2O	Glu211	Leu289, Phe275/CoA		SRRTTLCGTLDYL
															Lys162	Lys162	Arg220, Thr217			Ala213*/Leu139, Leu263, Leu210, Leu194, Ala160, Val147, Tyr212
13	3T6S	2	CerJ (Streptomyces tendae)	2 Å (B)	Cys116 (S-S)	―	―	Thr220 via H2O	Tyr329	―	Thr220 via H2O	―	Tyr236		Arg268/Arg268 via H2O	Thr233/Arg268	Arg268, His272	―	His272	Ile237/Glu273	Tyr236 via H2O	Gly328, His295/Leu84/Arg115/CoA		FGLAQRCNGGMGA
																Arg268
14	4AG7	2	Glucosamine 6-phosphate N-acetyltransferase (Caenorhabditis elegans)	1.55 Å (A)	Cys141 (S-S)	Val106	Val106*	―	Leu43	―	Val108*/Arg113	H2O	Val106/Val108/Leu145		Gly118*/Met112*/Gln115*/Leu117*/CoA via H2O	Lys116*/Ala119*	Arg114/Lys116.	Phe148	―	Arg114,H2O	―	Val142/Pro143/Asn159/Phe160/Leu139/CoA		YKISLECVPELLP
15	5AYV	2	2-dehydropantoate 2-reductase (Thermococcus kodakarensis)	1.65 Å (B)	Cys84 (S-S)	Tyr60	Gy30,Ile59 via H2O	―	-	―	―	Gly30, Ile59 via H2O	Leu6, Ala81, Val73		Arg31, Ala8*	Arg31	Lys74, Arg257, Ser10*	Trp129, Leu126	Arg257	Arg31/Arg259, Arg257	Ala81 and Thr80 via H2O	Ala85/Ala61/Gln87/Glu83/CoA		TKTALECARQCIG
															H2O	Ser77 (-OH) via H2O	Ile11, Ser10, Gln253, Leu126 and Arg257 linked via H20		Arg31 and Ala8 via H2O
16	4RS2	2	Predicted acyltransferase with acyl-CoA N-acyltransferase domain (Escherichia coli)	1.55 Å (A)	Cys170 (S-S)	―	Ser21*/Glu23 via H2O/H2O	Leu77* via H2O	Phe22	H2O	Val79*/Arg84	H2O	Leu77/Val79/Leu116		Gly85*	Gly87*/Ala89*/Arg90*	Arg90/Arg119	Leu116/Arg119/Phe120	H2O	Arg119/Ala115/Leu116	Asp113 via H2O	Leu169/Gly171/[Glu27 via H2O]/CoA		CGLDEVCFPDKNQ
															Tyr83*/Gln86*/Leu88* CoA (-OH) via H2O	Tyr83*/Gln86*/Leu88* CoA (-OH) via H2O	H2O			Asp113 CoA (-N) via H2O)
17	6E3A	2	Probable RNA 2'-phosphotransferase (Hungateiclostridium thermocellum)	1.4 Å (A)	Cys46 (S-S)	―	Glu12	―	―	―	―	―	Glu12		―	Lys11	Arg18/His19/Arg121	Ala14	HQG	Ser10/Arg68/Lys11	Ser7	Leu43*/Lys48/Trp49/CoA		LSSLHECEKWKKV
																	H2O/Arg139/HQG CoA (O1) via H2O		Arg121/Arg139 via H2O	Asp65/Arg68 CoA (-N) via H2O	Ser64/Asp65/Arg68 via H2O
18	1Y81	2	Conserved hypothetical protein (Pyrococcus furiosus)	1.7 Å (A)	Cys116 (S-S)	―	―	Gln92	Tyr21	Pro93*	H2O	―	Pro70/Ala95		―	Lys20/H2O	Ser15/Lys20/Asn40/Asn42/Tyr43/H2O		Asn42/[Asn40 via H2O]	Val12/Pro41/Val69/Val73	―	Val119*/Pro93/CoA		EYSFGRCIMVET
																				[Arg53* CoA (-N) via H2O]
19	4L89	2	N-acetyltransferase domain-containing protein (Pseudomonas aeruginosa)	1.6 Å (A)	Cys29 (S-S)	Glu25	Met81*	Asn121/H2O		Asn121 via H2O	Val83*	H2O	Val83/Ala93		Gly89*/Ala93*/H2O	Gly91*/Ala93*/Arg94*	Arg94/Gln130/H2O	Leu127	Gln130	H2O/Ala123/Leu126	―	Glu25*/Leu26*/[Arg49/Asn80 via H2O]/Met82/CoA		RDELFYCYPKAIW
															Ala87*/Leu90*/Gly91*/Val92* CoA (O) via H2O	[Ala87*/Leu90*/Gly91*/Val92* CoA (-OH) via H2O]
20	3TO7	2	Histone acetyltransferase ESA1 (Saccharomyces cerevisiae)	1.9 Å (A)	Cys304 (2.5Å)	Ile305	Ile305*	Ser342	―	―	Thr307*	―	Gly345		Thr307/Gly317/Arg313	Gly315*/Lys318*	Arg313	―	Arg421	Arg421	―	Leu259/Ala303		DGYNVACILTLPQ
								Phe258 via H2O							Met314, Tyr311 and lys318 linked via H20	H2O	H2O		H2O
21	4NSQ	2	Histone acetyltransferase KAT2B (Homo sapines)	2.31 Å (A)	Cys574 (2.8Å)	―	Cys574	―	Gln525	―	Val576	H2O	―		Val582/Gly586	Thr587/Gly584	Lys619	―	―	―	Tyr612	Ala575/Phe573/Phe617		FTEIVFCAVTSNE
															H2O	H2O
22	1YQZ	3	Coenzyme A disulfide reductase (Staphylococcus aureus)	1.54 Å (A and B#)	Cys43 (S-S)	―	Asn42	His299	―	―	Ser39	Thr15	Ala61/Tyr62/Phe67		Lys427#/Gln19/Ser18/H2O	Ser18/Tyr62/Lys71	H2O	H2O	Arg22	Gln19/Arg22/H2O/Met432#/Tyr435#/Lys436#,Tyr435 linked via H20	Gln19/H2O	Ala44, FAD/Asn42/Tyr419#/CoA		DMSFANCALPYVI
								CoA (-OH) via H2O				CoA via H2O				Lys71/Arg22 via H2O			H2O
23	1CQI	3	Succinate-CoA ligase (Staphylococcus aureus)	3.3 Å (A and E#)	Cys123 (S-S)	Ile136	―	Arg29#	―	―	Glu97	Glu33#	Glu33#/Thr96/Tyr71/Pro73/Val72		Gln19	Ser18*	Lys66#/Ser36#/Lys42/Thr16	Pro73	―	Pro40/Val72/Gly14	Ser80	Ile95/Ile136/Asn122/CoA		RMIGPNCPGVITP
24	6RUZ	3	NADH-dependent Coenzyme A disulfide reductase (Thermus thermophilus)	2.9 Å (A and B#)	Cys44 (S-S)	―	―	Asn303	Ala12#	―	Ser40	Asn303	Ala15/Ala19/Phe68		Arg63,Arg23	Arg64	Arg307/Lys20/Arg23	―	Gln441#/Ala442#*	Ile437#/Ala442#	Gln359#	Gly42/Ala43/Tyr424/Pro426/CoA		WVSYGACGLPYVL
25	3CGB	3	CoADR (Bacillus anthracis)	1.9 Å (A and B#)	Cys42 (S-S)	Ala40/Val432#/Gly300	[Asp9/Tyr39*/Gln41*/FAD via H2O]	Asn304/CoA via H2O	―	―	Ser38	Asn304	―		Arg61/Arg441#/Arg21	Arg61	Gln18/Arg21/Arg441#/Arg308	H2O	H2O	Arg442#	―	Ala40/Tyr425#/Pro427/FAD/CoA		IYSYAQCGLPYVI
												CoA/Ser14/Arg308/Trp433# via H2O			CoA/Gln18/Ser14* via H2O	Gln438#/CoA via H2O	Arg22/Arg441*# and Arg22 via H2O			CoA via H2O
26	6RVH	3	NADH oxidase (Thermus thermophilus)	3 Å (A and B#)	Cys44 (S-S)	―	―	―	―	―	Ser40	Asn303, Ser16	Arg63, Ala15		Arg63, Arg23	Arg63	Arg23, Lys20, Arg307	―	Gln441#	Ala442#, Ile437#	Gln359*#	FAD/Pro426/Ala43/CoA		WVSYGACGLPYVL
	6pcb											VK3 (O) via H2O					Arg307 via H2O
27	3R9E	3	N-acetyltransferase domain-containing protein (Escherichia coli)	1.25 Å (A and B#)	Cys141 (S-S)	―	Tyr105*	Ser45/Asn145	―	Asn145 via H2O	Leu107*	H2O/Asn145/Lys147 via H2O	Tyr105/Val117		Gly113*/Thr151, Lys147*(main chain and side chain)/Arg154 CoA (O1) via H2O	Gly115*/Val117*/Thr118/Thr151/Arg154/Ile116*/Lys114*	Arg154 and Lys147 linked via H2O	Gly115*	CoA/H2O	Asn119/Arg154#*/CoA via H2O	Asn119/Arg154# via H2O	Ile139/Ile142/Asn177*/H2O/CoA		KRFVIKCIVDNKK
															Phe111*/Lys114*/Gly115*/Ile116* CoA (-OH) via H2O
28	2AF4	3	Phosphate acetyltransferase (Methanosarcina thermophila)	2.15 Å (A and B#)	Cys312 (S-S)	―	―	Gly295*	―	Gly295*	Gln286/[Lys283/Arg287 via H2O]	Gly295*	―		Lys283/Lys257#/Gln244	Asn279/Tyr282/Gln244#	―	―	Ser128	Leu132/Pro296	Thr298	Arg28/Ser309*/Leu308/CoA		NDLSRGCSDEDIV
																				Asn306*/Asp307,Thr298 and CoA (-N) via H2O
29	3VBL	3	Galactoside O-acetyltransferase (Bacillus cereus SJ1)	1.9 Å (A and B#)	Cys84 (S-S)	Tyr90#	Asp94#* via H2O	Ala128*	Phe96#/Phe133#	H2O	Ala146*	Lys151#	Val161/Phe96#		Lys169/Lys151#/H2O	Lys151#/H2O	―	― @Ile168@	H2O	Val161/Met149#/Val163#	Ala146*	Thr66/Thr87/Ile126*/Ile125/CoA		YDFANICSRTIVY
																Lys169 CoA (O2) via H2O				Met147*/Ser148/Arg166 CoA (-N) via H2O
30	3CGC	3	Pyridine nucleotide-disulfide oxidoreductase, class I (Bacillus anthracis str. Ames)	2.3 Å (A and B#)	Cys42 (S-S)	―	Asp9/Tyr39*/Gln41*/FAD via H2O	Asn304	―	―	Ser38	Asn304	Met17/Ala60/Phe66		Arg21/Arg61/Arg441#	Arg21/Arg61/Arg441#	Gln18/Arg21/Arg308/Arg441#	―	―	Arg442#	―	[Glu164/FAD via H2O]/CoA		IYSYAQCGLPYVI
															[Ser14*/Gln18 CoA (O) via H2O]/[Gln438#/Arg441# CoA (-OH) via H2O]	[Ser14*/Gln18 CoA (O) via H2O]/[Gln438#/Arg441# CoA (-OH) via H2O]	[Asn22 CoA (O2) via H2O]/[Arg441# CoA (-OH) via H2O]
31	4BQN	3	WcbI domain-containing protein (Burkholderia pseudomallei K96243)	1.38 Å (A and B#)	Cys14 (S-S)	―	Tyr97/Asn200 via H2O	H2O	―	Tyr97	H2O	―	Tyr72/Tyr97		Pro67*/Ser69*(main chain and side chain)/Asn172/H2O	Arg167/H2O	Arg294/H2O	Arg167	H2O	Tyr97/His99/Trp159	Tyr97*/Cys160	H2O/His201/Leu234/CoA		YSVYGSCQAPALA
																	Asn108/Ser109*(main chain and side chain)/Pro110*/Lys265# CoA (-OH) via H2O			Tyr97*/Asn108/Arg299 CoA (-N) via H2O
32	3ICR	3	Rhodanese domain-containing protein (Bacillus anthracis)	2.1 Å (A and B#)	Cys44 (S-S)	Ala12/Ala302	Asn43	Asn306/Tyr428#	Val11	―	Ser40	H2O/Asn306	Ala15/Met68		Arg23/Lys436#/H2O	Lys436#/H2O	Arg20/Arg23/Arg310/Asn448#/Tyr521#	―	Asn448 via H2O	Val362#/Met441#/Met518#/Tyr521#	Leu516#*/[His361#*/Gln363#*/Asp538#/Gly539#* via H2O	[Glu167/FAD via H2O]/Tyr428/FAD/CoA		YISFANCGLPYYI
															[Ser16* CoA (O) via H2O]/[Gln63 CoA (-OH) via H2O]		Lys436# CoA (-OH) via H2O			His361#*/Gln363#*/Asn448#/Asp538#/Gly539#* CoA (-N) via H2O
33	4FX9	3	CoA disulfide reductase (Pyrococcus horikoshii)	2.7 Å (A and B#)	Cys48 (2.6Å)	Ala301/Val432(#)	His45*	Asn305	Ala16	―	Ser44	Asn305/Trp433#	Met19/Tyr65/Tyr66/Phe71		Arg75/Arg441#	Tyr66/Arg75	Arg27/Arg441#/H2O	―	―	Ile360#/Val438#/Val442#	Lys361#*	Tyr425#/FAD/CoA		WVSHAPCGIPYVV
																				Lys361*# CoA(-N) via H2O
34	3Q9N	3	CoA binding protein (Escherichia coli)	2 Å (A and C#)	Cys129 (2.7Å)	Tyr106	Asp34	Tyr106*	Tyr106	Tyr106*	Asp34 and Ala35* via H2O/H2O	Ala35 via H2O	Thr108		Arg33/Asn83/Asn45#	Asn83*/Lys86/H2O/Glu8 via H2O/Arg33 via H2O/H2O	Ser28/Lys30/Arg33/Tyr56/H2O	―	Asn53/Asn55	Lys86/Val25/Pro54/Val82/Lys86/Phe90	H2O	Glu133*/[Tyr106 via H2O]/Val38/CoA		IIVANRCMMREHE
															Glu8#*/Ala11#* CoA (-OH) via H2O		Glu8# CoA (-OH) via H2O			Pro66* CoA (-N) via H2O
35	4OCG	3	FAD-dependent pyridine nucleotide-disulphide oxidoreductase (Shewanella Loihica)	2.75 Å (A and B#)	Cys43 (2.7Å)	Asn42/Ala321	Asn42	Asn325	Val10	―	Ser39	Asn325/Ser15/Lys454#	Phe67/Gln62		Arg22	Lys454#/Gln459#	Arg329/Arg22/Arg19/Asn466#	Leu535#	Asn466#	Asn466#/Val380#/Asn553#/Val463#/Asn538#	Val533#	Asn42/FAD/Leu45/CoA		YVSFANCGLPYHI
															H2O	H2O
			Key:
			Bold- hydrophobic interactions
			Not in bold- polar interactions
			#- CoA interacts with more than one subunit
			*- interactions via the main chain
